# Supplementary material for: Translation and validation of the Alberta Context Tool for use in Norwegian nursing homes
Source: PLoS One. 2021 Oct 8;16(10):e0258099. doi: 10.1371/journal.pone.0258099 (PMC8500415; doi:10.1371/journal.pone.0258099)
Supplement: S1 Dataset — (XLS) [file pone.0258099.s005.xls]

## Sheet: Sheet1
id	position	leadership1	leadership2	leadership3	leadership4	leadership5	leadership6	culture1	culture2	culture3	culture4	culture5	culture6	feedback1	feedback2	feedback3	feedback4	feedback5	feedback6	formal_int1	formal_int2	formal_int3	formal_int4	formal_int1_recoded	formal_int2_recoded	formal_int3_recoded	formal_int4_recoded	informal_int1	informal_int2	informal_int3	informal_int4	informal_int5	informal_int6	informal_int7	informal_int8	informal_int9	informal_int10	informal_int11	informal_int12	informal_int1_recoded	informal_int2_recoded	informal_int3_recoded	informal_int4_recoded	informal_int5_recoded	informal_int6_recoded	informal_int7_recoded	informal_int8_recoded	informal_int9_recoded	informal_int10_recoded
1	RN	4	3	4	4	2	5	4	4	4	4	5	5	3	4	3	3	3	4	2	2	3	6	0	0	0.5	0	4	1	2	5	1	1	2	2	2	1		3	1	0	0	1	0	0	0	0	0	0
2	LPN	4	4	4	4	4	4	4	4	2	4	4	3	2	2	3	3	4	4	2	1	1	1	0	0	0	0	5	2	3	3	2	1	1	1	1	5	5	1	1	0	0.5	0.5	0	0	0	0	0	1
3	LPN	4	4	4	5	4	3	4	4	4	4	4	4	4	4	3	3	3	4	2	2	2	4	0	0	0	1	3	2	2	3	3	1	1	1	1	2	2	3	0.5	0	0	0.5	0.5	0	0	0	0	0
4	LPN	2	2	5	4	3	4	3	4	3	5	5	5	4	4	3	4	4	3	2	2	1	2	0	0	0	0	3	3	2	5		1	2	1	1	2	1	1	0.5	0.5	0	1		0	0	0	0	0
5	LPN	3	3	4	3	3	3	4	4	4	3	4	3	4	3	3	4	4	3	2	2	1	2	0	0	0	0	2	1	3	4	2	1	2	1	1	5	5	1	0	0	0.5	1	0	0	0	0	0	1
6	LPN	4	4	4	5	4	5	4	5	3	4	5	5	1	2	2	3	3	3	1	1	1	2	0	0	0	0	3	1	2	3	1	1	1	1	1	3	1	1	0.5	0	0	0.5	0	0	0	0	0	0.5
7	LPN	5	5	5	4	4	5	5	5	4	2	5	5	5	5	5	5	4	3	1	1	2	2	0	0	0	0	5	4	3	4	1	1	1	1	1	1	2	1	1	1	0.5	1	0	0	0	0	0	0
8	RN	4	3	2	2	4	4	4	4	4	4	4	4	4	3	4	4	3	3	1	1	1	1	0	0	0	0	2	2	2	2	1	1	1	1	1	5	3	2	0	0	0	0	0	0	0	0	0	1
9	LPN	5	5	5	5	5	5	5	5	5	5	5	5	5	5	5	5	5	5	1	5	1	2	0	1	0	0	5	1	5	5	5	1	1	1	1	1	1	1	1	0	1	1	1	0	0	0	0	0
10	RN	5	5	5	5	4	4	5	4	3	4	5	5	3	5	3	2	2	2	1	1	1	2	0	0	0	0	5	2	3	5	1	1	1	2	1	5	2	2	1	0	0.5	1	0	0	0	0	0	1
11	LPN	2	4	2	2	2	2	1	4	2	2	3	2	4	2	2	2	2	4	1	1	2	2	0	0	0	0	2	1	2	3	1	1	1	1	1	2	2	2	0	0	0	0.5	0	0	0	0	0	0
12	LPN	4	3	5	4	4	3	4	4	3	3	5	5	3	3	3	2	3	3	2	2	2	2	0	0	0	0	3	3	2	3	1	1	1	1	1	2	1	1	0.5	0.5	0	0.5	0	0	0	0	0	0
13	LPN	4	4	3	4	3	3	4	4	3	4	4	4	3	4	3	2	4	3	2	2	1	2	0	0	0	0	2	2	3	3	1	1	2	1	1	3	2	1	0	0	0.5	0.5	0	0	0	0	0	0.5
14	LPN	4	3	4	3	2	3	3	4	3	4	4	4	2	3	2	4	3	3	2	2	1	2	0	0	0	0	1	1	1	2	2	1	1	1	1	1	2	2	0	0	0	0	0	0	0	0	0	0
15	LPN	5	4	3	3	4		4	5	4	5	5	5	4	3	3	4	4	1	4	4	5	4	1	1	1	1	5	4	2	5	5	1	2	1	1	1	2	5	1	1	0	1	1	0	0	0	0	0
16	LPN	4	4	5	4	4	4	4	4	2	4	5	4	5	5	5	5	5	2	1	1	1	1	0	0	0	0	2	2	3	2	2	1	1	1	1	1	2	1	0	0	0.5	0	0	0	0	0	0	0
17	LPN	2	3	3	3	3	3	4	4	3	4	4	4	4	4	2	3	3	3	1	1	1	1	0	0	0	0	2	2	1	2	2	1	1	1	1	5	2	1	0	0	0	0	0	0	0	0	0	1
18	LPN	4	4	5	5	5	4	4	5		4	5	5	4	3	3	4	4	3	2	2	3	1	0	0	0.5	0		1	3	3	3	1	1	1	1	1	2	1		0	0.5	0.5	0.5	0	0	0	0	0
19	RN	4	5	5	5	5	5	4	4	4	3	5	4	2	2	2	2	2	2	1	1	1	1	0	0	0	0	6	2	3	3	1	1	1	1	1	5	1	1	6	0	0.5	0.5	0	0	0	0	0	1
20	LPN	4	4	5	5	4	4	5	5	4	4	5	5	2	2	2	2	4	4	3	2	3	1	0.5	0	0.5	0	3	1	3	3	2	1	1	2	1	2	3	1	0.5	0	0.5	0.5	0	0	0	0	0	0
21	RN	4	4	4	4	4	3	4	4	3	4	5	4	4	4	4	4	4	3	2	2	1	2	0	0	0	0	2	2	2	2	2	1	1	2	1	2	2	2	0	0	0	0	0	0	0	0	0	0
22	LPN	4	3	4	4	3	4	5	5	3	3	4	4	4	3	2	3	2	1	1	1	1	2	0	0	0	0	2	1	2	2	1	1	1	1	1	2	1	2	0	0	0	0	0	0	0	0	0	0
23	RN	5	5	5	5	5	5	4	4	4	4	5	5	4	5	4	5	5	3	2	1	2	2	0	0	0	0	5	5	5	5	3	2	2	2	1	5	5	2	1	1	1	1	0.5	0	0	0	0	1
24	LPN	4	4	4	4	2	2	4	4	4	4	4	3	4	3	4	4	3	4	5	5	2	2	1	1	0	0	5	1	5	5	5	1	1	1	1	1	1	1	1	0	1	1	1	0	0	0	0	0
25	LPN	3	3	5	5	4	3	2	5	3	4	5	5	5	3	3	4	3	1	2	3	2	2	0	0.5	0	0	2	1	4	2	1	1	1	2	1	3	3	3	0	0	1	0	0	0	0	0	0	0.5
26	RN	5	5	5	5	5	4	4	5	4	5	5	5	5	5	5	4	4	4	5	2	2	5	1	0	0	1	5	5	5	5	2	1	2		2	5		5	1	1	1	1	0	0	0		0	1
27	LPN	4	4	4	4	4	3	4	4	4	4	5	3	5	4	4	4	4	2	2	5	2	2	0	1	0	0	4	2	5	5		1	1	1	1	2	1	3	1	0	1	1		0	0	0	0	0
28	RN	4	4	4	1	1	1	4	4	2	4	4	5	4	3	4	4	4	4	2	2	2	1	0	0	0	0	5	1	1	5	1	1	1	1	1	1	1	1	1	0	0	1	0	0	0	0	0	0
29	RN	5	5	5	5	5	5	4	4	4	4	4	5	4	4	3	4	3	3	2	3	1	2	0	0.5	0	0	5	2	4	5	5	1	1	1	1	5	2	1	1	0	1	1	1	0	0	0	0	1
30	LPN	4	4	4	4	3	3	4	4	4	3	4	4	3	3	3	3	3	2	3	3	3	1	0.5	0.5	0.5	0	3	2	2	2	1	1	2	1	1	2	2	1	0.5	0	0	0	0	0	0	0	0	0
31	LPN	4	4	4	4	4	4	4	4	4	4	4	4	4	3	3	4	3	3	1	1	1	1	0	0	0	0	2	1	1	2	2	1	1	1	1	1	1	1	0	0	0	0	0	0	0	0	0	0
32	LPN	5	3	5	4	4	5	4	4	4	5	4	5		4	4	4	3	3	2	2	1	2	0	0	0	0	2	1	2	3	2	1	1	1	1	2	1	2	0	0	0	0.5	0	0	0	0	0	0
33	LPN	5	1	5	5	5	3	1	5	5	1	5	5	5	5	5	5	5	4		2	2	1		0	0	0	2	2	2	2	1	1	1	1	1	1	1	1	0	0	0	0	0	0	0	0	0	0
34	LPN	4	4	5	4		5	4	4	3	4	5	4	4	5	5	4	4	3	2	2	1	2	0	0	0	0	3	2	3	2	2	1	1	1		1	2	1	0.5	0	0.5	0	0	0	0	0		0
35	RN	3	3	4	2	3	3	4	4	4	3	4	4	4	4	4	3	2	3	2	1	2	1	0	0	0	0	2	2	1	2	2	1	1	1	1	3	2	1	0	0	0	0	0	0	0	0	0	0.5
36	RN	5	4	4	4	4	4	4	5	4	4	5	4	4	4	4	4	4	3	2	2	1	2	0	0	0	0	4	4	3	3	3	1	2	1	1	5	5	2	1	1	0.5	0.5	0.5	0	0	0	0	1
37	LPN	3	5	4	4	3	3	3	5	2	4	5	3	2	3	3	3	3	3	1	3	1	3	0	0.5	0	0.5	2	2		2	1	1	1	1	1	2	1	1	0	0		0	0	0	0	0	0	0
38	LPN	3	4	4	4	3	2	3	5	1	1	4	2	1	2	2	2	2	4	2	1	1	1	0	0	0	0	4	1	2	4	1	1	1	1	1	3	1	5	1	0	0	1	0	0	0	0	0	0.5
39	RN	2	4	3	4	3	3	4	4		2	5	4	1	2	1	2	2	1	2	2	2	2	0	0	0	0	4	3	4	4	2	1	1	1	1			2	1	0.5	1	1	0	0	0	0	0
40	RN	2	2	2	3	4	1	3	1	1	1	4	2	4	4	4	4	4	1	2	2	2	2	0	0	0	0	4	3	4	4	2	1	1	1	1	3	2	2	1	0.5	1	1	0	0	0	0	0	0.5
41	RN	4	4	5	5	4	4	4	4	4	2	4	5	3	2	2	2	2	2	2	1	3	1	0	0	0.5	0	5	5	2	2	2	1	1	2	1	5	5	2	1	1	0	0	0	0	0	0	0	1
42	LPN	4	4	4	5	5	5	4	5	4	5	5	5	4	4	4	4	3	3	2	2	2	2	0	0	0	0	2	2	3	3	2	1	2	2	1	4	3	2	0	0	0.5	0.5	0	0	0	0	0	1
43	RN	5	5	5	5	5	5	4	3	4	4	4	5	4	4	4	4	4	4	2	2	2	2	0	0	0	0	5	4	5	5	3	1	1	1	1	1	1	1	1	1	1	1	0.5	0	0	0	0	0
44	RN	5	4	2	5	4	3	5	5	2	3	5	5	3	3	2	4	3	2	5	1	2	1	1	0	0	0	3	3	3	3	1	1	1	1	1	3	1	1	0.5	0.5	0.5	0.5	0	0	0	0	0	0.5
45	RN	4	4	4	4	4	4	4	5	4	4	5	5	4	3	4	3	3	3	1	1	1	2	0	0	0	0	2	2	1	2	1	1	1	1	1	1	1	1	0	0	0	0	0	0	0	0	0	0
46	RN	3	3	4	4	4	3	2	4	3	1	2	4	3	2	2	3	3	3	2	1	1	1	0	0	0	0	2	4	2	2	2	2	2	1	1	2	1	1	0	1	0	0	0	0	0	0	0	0
47	LPN	3	2	5	5	5	5	4	4	3	3	5	3	3	2	3	3	4	4	1	1	1	2	0	0	0	0	5	2	1	2	1	1	1	1	1	1	2	1	1	0	0	0	0	0	0	0	0	0
48	LPN	5	3	5	5	5	5	5	5	5	5	5	5	5	5	5	5	5	3	2	2		2	0	0		0	2	1	2	2	2	1	1	1	1	1	1	2	0	0	0	0	0	0	0	0	0	0
49	LPN	5	5	5	5	4	4	4	4	4	5	5	5	4	4	5	4	3	2	5	2	2	2	1	0	0	0	5	2	4	5	1	1	1	2	2	5	1	4	1	0	1	1	0	0	0	0	0	1
50	LPN		5	4	1	2	2	4	4	3	3	4	5	2	3	3	3	3	3	1	2	1	2	0	0	0	0	3	2	3	4	1	1	1	1	1	4	4	2	0.5	0	0.5	1	0	0	0	0	0	1
51	RN	1	1	2	1	1	1	5	5	3	1	5	4	2	2	1	1	1	1	2	2	2	1	0	0	0	0	2	2	2	2	1	1	1	1	1	2	1	1	0	0	0	0	0	0	0	0	0	0
52	LPN	3	4	5	5	4	3	4	4	3	3	5	5	3	4	2	4	3	2	2	2	1	1	0	0	0	0	4	2	4	4	1	1	1	1	1	2		2	1	0	1	1	0	0	0	0	0	0
53	LPN	5	5	5	4	5	3	5	3	5	5	5	5	3	4	3	4	4	3	2	2	1	2	0	0	0	0	5	2	3	5	1	1	1	2	4	5	5	3	1	0	0.5	1	0	0	0	0	1	1
54	RN	5	3	5	4	5	5	4	5	4	5	5	5	5	4	4	4	4	5	2	3	5	4	0	0.5	1	1	5	2	5	5	5	1	1	1	1	1	2	1	1	0	1	1	1	0	0	0	0	0
55	LPN	4	4	4	5	4	4	5	5	4	3	5	5	4	3	4	5	5	3	2	1	1	1	0	0	0	0	3	2	2	3	1	1	1	1	1	4	2	1	0.5	0	0	0.5	0	0	0	0	0	1
56	RN	4	4	4	5	3	4	3	5	3	3	4	4	4	2	3	3	3	3	1	1	1	2	0	0	0	0	3	1	2	3	1	1	1	1	1	3	1	1	0.5	0	0	0.5	0	0	0	0	0	0.5
57	LPN	5	4	5	4	4	3	4	5	4	4	5	4	4	3	3	4	3	2	2	2	2	2	0	0	0	0	2	1	2	2	2	1	2	1		3	3	1	0	0	0	0	0	0	0	0		0.5
58	RN	4	4	4	4	4	4	4	5	4	2	5	5	2	3	3	3	3	3	2	2	2	2	0	0	0	0	5	4	2	4	4	1	1	1	1	2	2	2	1	1	0	1	1	0	0	0	0	0
59	LPN	3	3	4	2	3	3	3	4	4	3	5	4	4	3	3	4	4	3	2	2	2		0	0	0		2	1	2	2	2	1	1	1	1	2	2	1	0	0	0	0	0	0	0	0	0	0
60	LPN	3	3	4	4	4	4	2	2	3	2	4	3	4	4	4	3	3	3	1	1	1	1	0	0	0	0	3	1	1	2	1	1	1	1		3	2	1	0.5	0	0	0	0	0	0	0		0.5
61	RN	4	4	4	4	4	4	2	4	1	1	3	2	2	1	1	1	1	1	1	1	1	2	0	0	0	0	2	2	2	3	1	1	1	1	2	1	1	1	0	0	0	0.5	0	0	0	0	0	0
62	LPN	4	4	5	5	5	5	4	5	4	4	5	4	4	3	3	3	3	3	3	3	2	2	0.5	0.5	0	0	4	2	4	4	1	1	2	1	1	2	3	2	1	0	1	1	0	0	0	0	0	0
63	RN	4	4	4	4	5	3	4	5	5	4	5	5	5	3	5	5	5	5	4	4	1	2	1	1	0	0	1	1	2	2	1	1	1	1	1	3	3	1	0	0	0	0	0	0	0	0	0	0.5
64	LPN	4	4	4	4	4	4	4	5	4	4	4	4	4	4	4	4	4	4	3	2	2	2	0.5	0	0	0	5	2	5	5	2	1	2	1	1	2	1	1	1	0	1	1	0	0	0	0	0	0
65	RN	3	5	4	4	3	3	3	4	4	4	5	4	4	4	3	5	4	3	1	2	2	2	0	0	0	0	4	2	3	3	1	1	1	1	1	3	2	1	1	0	0.5	0.5	0	0	0	0	0	0.5
66	LPN	4	4	4	4	4	4	4	4	3	3	4	4	3	3	3	3	3	3	2	2	2	2	0	0	0	0	2	1	1	2	1	1		1	1	1	1	1	0	0	0	0	0	0		0	0	0
67	RN	2	4	4	4	4	4	4	4	4	4	4	4	3	2	2	2	2	3	2	2	2	3	0	0	0	0.5	2	2	2	2	2	2	2	2	2	2	2	1	0	0	0	0	0	0	0	0	0	0
68	LPN	2	1	2	2	3	2	2	4	2	1	4	4	2	4	3	4	3	1	1	3	1	1	0	0.5	0	0	3	2	3	4	1	1	1	1	1	5	4	1	0.5	0	0.5	1	0	0	0	0	0	1
69	RN	4	5	4	4	4	2	4	4	4	4	5	4	4	4	4	3	3	3	2	3	1	2	0	0.5	0	0	3	4	2	3	2	1	1	1	1	5	2	1	0.5	1	0	0.5	0	0	0	0	0	1
70	RN	3	5	4	4	4	4	4	4	4	4	4	5	4	4	4	4	4	4	1	4	2	2	0	1	0	0	5	5	5	5	3	1	2	1	1	5	3	1	1	1	1	1	0.5	0	0	0	0	1
71	RN	4	5	5	5	5	2	5	5	5	5	5	5	5	5	5	5	5	5				2				0	2	2	2	2	2	2	2	2	3	2	2	2	0	0	0	0	0	0	0	0	0.5	0
72	RN	5	5	5	5	5	5	5	5	3	3	5	5	4	4	4	4	4	4	1	3	2	1	0	0.5	0	0	5	5	5	5	1	1	1	1	1	2	1	1	1	1	1	1	0	0	0	0	0	0
73	LPN	5	5	5	5	5	5	4	4	3	4	4	3	4	4	3	3	3	3	2	2	2	2	0	0	0	0	4	2	3	3	3	1	4	2	1	5		3	1	0	0.5	0.5	0.5	0	1	0	0	1
74	RN	3	2	4	4	4	4	3	4	2	4	4	4	5	5	2	2	3	1	2	1	1	2	0	0	0	0	3	2	3	3	1	1	1	2	2	3	2	2	0.5	0	0.5	0.5	0	0	0	0	0	0.5
75	LPN	4	4	4	4	4	4	5	4	4	2	4	4	4		4	4	4	2	2	2	2	2	0	0	0	0	2		2	2	1	2			2	1	1	2	0		0	0	0	0			0	0
76	LPN	3	4	4	4	3	4	4	4	4	3	4	4	4	4	3	3	3	3	1	1	1	1	0	0	0	0	2	1	2	2	1	1	1	1	1	2	2	1	0	0	0	0	0	0	0	0	0	0
77	LPN	3	4	3	4	3	3	4	4	4	4	5	4	4	3	3	4	3	3	2	2	1	1	0	0	0	0	2	1	4	4	1	1	1	1	1	2	1	1	0	0	1	1	0	0	0	0	0	0
78	LPN	5	5	5	5	5	5	4	5	4	5	5	5	5	5	4	5	5	4	2	2	2	2	0	0	0	0	2	2	2	2	1	1	1	2	1	2	2	1	0	0	0	0	0	0	0	0	0	0
79	LPN	3	2	4	4	4	4	4	4	4	4	4	4	3	4	3	3	3	3	3	3	2	2	0.5	0.5	0	0	5	3	3	4	1	1	1	1	1	3	2	1	1	0.5	0.5	1	0	0	0	0	0	0.5
80	RN	4	4	4	3	3	2	2	4	3	3	5	3	2	3	3	3	3	3	2	1	2	2	0	0	0	0	2	2	2	5	2	1	1	1	1	5	2	1	0	0	0	1	0	0	0	0	0	1
81	LPN	4	4	5	5	5	5	4	4	4	3	5	5	1	4	1	3	2	2	1	2	1	2	0	0	0	0	3	1	2	3	1	1	1	1	1	4	2	1	0.5	0	0	0.5	0	0	0	0	0	1
82	LPN	4	4	4	4	3	4	4	4	4	4	5	5	4	4	2	4	3	3	2	2	1	2	0	0	0	0	5	2	5	5	2	1	2	2	1	2	2	5	1	0	1	1	0	0	0	0	0	0
83	LPN	5	5	5	5	5	5	5	5	5	5	5	5	5	5	3	5	3	2	2	3	2	2	0	0.5	0	0	3	1	3	3	1	1	1	2	1	4	1	1	0.5	0	0.5	0.5	0	0	0	0	0	1
84	LPN	3	3	3	3	3	3	3	4	2	3	4	3	1	1	1	4	3	3	1	1	1	2	0	0	0	0	2	1	3	3	1	1	1	1	1	2	2	1	0	0	0.5	0.5	0	0	0	0	0	0
85	LPN	4		4	3	4	4	3	4	3	3	4	4	4	3	4	4	3	3	2	2	2	2	0	0	0	0	2	2		3		1	1	1	1	2	1	1	0	0		0.5		0	0	0	0	0
86	RN	3	3	4	4	4	4	3	4	3	2	4	4	3	4	4	4	4	2	2	2	2	1	0	0	0	0	3	3	4	4	3	1	1	1	1	5	4	1	0.5	0.5	1	1	0.5	0	0	0	0	1
87	RN	5	1	5	5	5	5	4	5	4	3	4	4	4	3	3	4	4	2	2	1	1	2	0	0	0	0	3	2	5	4	1	1	1	1	1	2	3	1	0.5	0	1	1	0	0	0	0	0	0
88	LPN	5	3	5	5	4	4	4	4	3	3	5	4	3	4	3	3	3	3	1	1	1	1	0	0	0	0	5	1	3	3	1	1	1	1	1	3	1	1	1	0	0.5	0.5	0	0	0	0	0	0.5
89	RN	2	2	1	3	3	2	4	4	4	3	5	3	3	4	4	4	3	3	4	2	2	2	1	0	0	0	4	3	3	3	2	1	1	2	2	3	2	2	1	0.5	0.5	0.5	0	0	0	0	0	0.5
90	LPN	5	5	5	5	5	5	4	5	4	4	5	5	5	4	3	4	4	4	2	4	2	2	0	1	0	0	3	2	3	4	2	1	1	1	1	3	4	2	0.5	0	0.5	1	0	0	0	0	0	0.5
91	RN	4	5	5	5	4	5	5	5	4	5	5	5	1	4	1	1	1	1	1	2	1	2	0	0	0	0	5	2	5	5	2	1	1	1	1	4	4	1	1	0	1	1	0	0	0	0	0	1
92	RN	5	4	5	4	5	4	5	5	3	4	5	5	5	4	4	4	4	3	1	2	2	2	0	0	0	0	3	2	3	3	3	1	2	2	1	1	2	2	0.5	0	0.5	0.5	0.5	0	0	0	0	0
93	LPN	4	4	4	3	3	2	5	5	3	3	5	5	5	5	5	4	3	4	2	4	1	2	0	1	0	0	5	2	3	4	2	1	1	1	1	2	3	2	1	0	0.5	1	0	0	0	0	0	0
94	LPN	4	4	3	4	2	2	2	4	3	2	5	4	2	2	2	2	2	2	1	1	1	1	0	0	0	0	3	1	1	4	1	1	1	1	1	5	1	1	0.5	0	0	1	0	0	0	0	0	1
95	LPN	4	4	4	4	4	4	3	4	2	2	2	4	4	2	2	2	3	3	2	1	2	2	0	0	0	0	2	1	2	2	2	1	1	1	1	1	1	1	0	0	0	0	0	0	0	0	0	0
96	LPN	4	4	3	2	1	3	4	4	4	3	4	4	3	2	3	4	4	3	2	2	1	2	0	0	0	0	3	1	1	3	1	1	1	1	1	1	1	1	0.5	0	0	0.5	0	0	0	0	0	0
97	LPN	3	2	2	5	5	3	1	5	1	1	5	5	1	1	1	1	1	1	1	1	1	1	0	0	0	0	2	1	2	2	1	1	1	1	1	1	1	1	0	0	0	0	0	0	0	0	0	0
98	LPN	3	3	4	3	3	3	4	4	4	4	4	5	4	4	4	4	4	3	2	1	1	2	0	0	0	0	2	1	1	2	4	1	2	2	1	2	1	2	0	0	0	0	1	0	0	0	0	0
99	LPN	5	4	5	4	3	2	4	5	4	5	5	5	5	5	5	5	5	2	2	2	2	2	0	0	0	0	5	2	3	5	2	1	1	1	1	1	2	2	1	0	0.5	1	0	0	0	0	0	0
100	LPN	4	4	4	4	4	4	4	4	4	4	5	4	4	4	4	4	4	2	1	2	2	1	0	0	0	0	2	2	2	2	1	1	1	1	1	1	1	2	0	0	0	0	0	0	0	0	0	0
101	RN	5	5	4	5	5	5	4	4	3	2	4	5	4	4	4	4	2	2	2	1	1	1	0	0	0	0	5	3	5	5	2	1	1	1	1	5	4	2	1	0.5	1	1	0	0	0	0	0	1
102	RN	4	4	4	4	5	4	4	5	4	5	5	5	5	5	5	5	5	5	2	3	2	2	0	0.5	0	0	4	3	1		3	1	2	3	1	2	3	3	1	0.5	0		0.5	0	0	0.5	0	0
103	LPN	4	4	3	4	4	3	4	4	3	3	4	4	3	3	4	4	3	3	1	2	2	2	0	0	0	0	2	2	2	2	1	1	2	2	1	2	2	2	0	0	0	0	0	0	0	0	0	0
104	LPN	4	4	5	5	5	4	4	4	4	4	5	5	4	3	4	4	4	3	2	2	1	2	0	0	0	0	2	2	2	2	2	1	1	1	1	3	2	2	0	0	0	0	0	0	0	0	0	0.5
105	LPN	4	4	4	3	3	3	4	5	3	3	4	4	3	3	3	3	3	3	1	1	1	2	0	0	0	0	2	1	1	2	1	1	1	1	1	2	1	1	0	0	0	0	0	0	0	0	0	0
106	RN	3	4	3	4	5	5	4	5	4	5	5	5	4	4	4	4	4	4	2	3	2	2	0	0.5	0	0	4	3	5	5	2	1	2	1	2	2	2	2	1	0.5	1	1	0	0	0	0	0	0
107	RN	3	3	4	3	3	2	3	4	3	4	4	1	4	4	3	4	4	3	1	1	1	2	0	0	0	0	3	3	3	3	3	1	1	1	1	4	3	2	0.5	0.5	0.5	0.5	0.5	0	0	0	0	1
108	LPN	4	3	3	3	3	3	4	4	4	4	4	4	4	3	4	4	4	3	2	2	1	1	0	0	0	0	3	2	3	4	2	1	1	1	1	2	1	1	0.5	0	0.5	1	0	0	0	0	0	0
109	LPN	4	4	4	4	4	4	4	5	3	4	5	5	3	4	4	4	3	2	1	1	2	2	0	0	0	0	4	1	5	3	1	1	2	1	1	3	2	2	1	0	1	0.5	0	0	0	0	0	0.5
110	RN	3	5	5	5	5	3	4	3	3	3	5	4	3	3	3	3	3	3	1	1	1	1	0	0	0	0	3		3	3		1	1	1	1	2	2	2	0.5		0.5	0.5		0	0	0	0	0
111	RN	4	4	3	5	5	5	3	4	4	4	5	4	4	4	2	2	3	3	2	2	2	2	0	0	0	0	2	2	2	2	1	1	1	1	1	2	1	2	0	0	0	0	0	0	0	0	0	0
112	RN	4	5	5	5	4	4	4	4	4	4	4	4	3	4	2	4	2	2	2	1	2	2	0	0	0	0	4	3	2	4	2	1	1	2	1	4	3	1	1	0.5	0	1	0	0	0	0	0	1
113	RN	4	3	3	5	4	5	4	4	3	4	5	5	4	4	4	4	3	3	2	2	2	2	0	0	0	0	5	4	5	5	2	1	1	3	1	3	3	3	1	1	1	1	0	0	0	0.5	0	0.5
114	RN	4	4	3	4	4	3	4	4	3	4	4	4	4	2	2	4	3	3	1	1	1	2	0	0	0	0	3	2	2	3	1	1	1	2	1	1	1	1	0.5	0	0	0.5	0	0	0	0	0	0
115	RN	5	3	5	4	5	5	5	4	3	5	5	5	5	5	4	4	4	3	1	2	1	2	0	0	0	0	2	2	2	2	1	1	1	1	1	1	2	2	0	0	0	0	0	0	0	0	0	0
116	RN	4	4	3	4	4	3	4	4	3	4	5	5	2	5	2	3	2	2	2	2	2	2	0	0	0	0	3	3	3	3	1	1	1	1	1	3	3	2	0.5	0.5	0.5	0.5	0	0	0	0	0	0.5
117	RN	4	4	4	4	4	4	4	5	4	3	4	4	4	4	4	4	4	4	5	5	4	2	1	1	1	0	5	5	5	5	5	2	2	1	1	2	3	2	1	1	1	1	1	0	0	0	0	0
118	LPN	5	5	5	5	5	5	5	5	4	5	5	5	5	5	5	5	5	3	2	5	5	1	0	1	1	0	5	5	5	5	5	1	1	5	1	5	5	5	1	1	1	1	1	0	0	1	0	1
119	RN	3	2	3	3	3	3	4	4	3	4	4	4	4	4	4	3	4	3	5	5	2	2	1	1	0	0	5	3	4	4	2	1	1	2	1	2	2	1	1	0.5	1	1	0	0	0	0	0	0
120	LPN	4	4	2	4	2	3	4	4	4	4	5	4	4	4	2	4	2	2	1	1	2	1	0	0	0	0	4	1	2	5	1	1	1	1	1	5	1	1	1	0	0	1	0	0	0	0	0	1
121	LPN	3	5	5	5	3		5	5	4	3	5	5	4	2	4	5	3	4	2	1	2	2	0	0	0	0	3	1	3	3	1	1	1	2	1	2	2	1	0.5	0	0.5	0.5	0	0	0	0	0	0
122	LPN	5	4	4	5	4	4	4	5	3	4	4	4	4	3	3	4	3	3	1	1	1		0	0	0		2	1	2	3	1	1	1	1	1	1	1	2	0	0	0	0.5	0	0	0	0	0	0
123	LPN	5	5	5	5	5	5	4	5	3	4	5	4	2	2	2	2	2	2	1	1	1	2	0	0	0	0	4	2	2	2	1	1	1	1	1	2	2	1	1	0	0	0	0	0	0	0	0	0
124	LPN	4	5	4	4	3	4	4	4	4	4	5	5	4	4	4	4	3	3	4	4	1	2	1	1	0	0	5	1	5	5	1	1	2	2	1	3	1	2	1	0	1	1	0	0	0	0	0	0.5
125	LPN	4	4	4	4	4	4	4	4	3	4	3	4	4	4	4	4	3	4	5	4	3	4	1	1	0.5	1	4	1	3	4	1	1	2	1	1	2	2	3	1	0	0.5	1	0	0	0	0	0	0
126	LPN	4	4	4	4	4	4	3	4	3	4	4	4	4	4	4	4	4	4	3	3	2	1	0.5	0.5	0	0	3	2	2	3	1	1	1	1	1	1	1	2	0.5	0	0	0.5	0	0	0	0	0	0
127	LPN	4	4	4	4	4	4	4	4	4	4	4	5	4	4	4	4	4	2	2	2	1	1	0	0	0	0	5	1	5	5	1	1	1	1	1	1	1	1	1	0	1	1	0	0	0	0	0	0
128	LPN	4	3	4	4	4	4	4	4	4	4	4	4	4	4	4	4	3	3	2	2	2	2	0	0	0	0	5	5	4	5	4	1	1	2	2	4	2	2	1	1	1	1	1	0	0	0	0	1
129	RN	1	1	1	1	1	1	4	4	2	1	4	5	2	4	2	3	3	3	1	1	1	1	0	0	0	0	3	1	4	3	1	1	1	1	1	5	5	1	0.5	0	1	0.5	0	0	0	0	0	1
130	RN	2	4	4	3	3	4	2	4	4	4	5	4	5	4	4	4	4	2	2	2	2	1	0	0	0	0	2	1	1	2	1	1	1	2	1	2	2	2	0	0	0	0	0	0	0	0	0	0
131	LPN	4	4	4	4	3	4	4	4	3	4	4	4	4	4	3	3	3	3	2	2	2	1	0	0	0	0	3	3	1	3	2	1	1	1	1	2	2	1	0.5	0.5	0	0.5	0	0	0	0	0	0
132	LPN	4	3	3	4	3	3	3	5	2	3	4	4	3	3	3	3	3	2	2	2	2	1	0	0	0	0	2	1	2	2	2	1	1	1	1	2	2	1	0	0	0	0	0	0	0	0	0	0
133	RN	5	4	5	4	5	5	4	4	1	5	4	5	4	4	4	4	4	4	2	2	1	2	0	0	0	0	2	2	2	2	2	1	1	2	1	2	2	2	0	0	0	0	0	0	0	0	0	0
134	LPN	2	5	5	5	5	5	5	5	5	5	5	5	3	4	2	2	3	3	2	2	1	2	0	0	0	0	3	2	4	4		1	2	2	2	5	2	2	0.5	0	1	1		0	0	0	0	1
135	RN	4	3	3	4	4	4	3	4	4	4	5	4	4	4	4	4	3	3	2	2	2	2	0	0	0	0	2	2	2	2	2	1	1	2	1	1	2	2	0	0	0	0	0	0	0	0	0	0
136	RN	4	3	4	4	4	4	4	4	4	4	4	4	4	4	3	4	4	3	2	3	2	2	0	0.5	0	0	5	3	4	4	1	3	1	2	2	5	2	2	1	0.5	1	1	0	0.5	0	0	0	1
137	LPN	3	4	4	2	5	5	4	5	4	5	5	5	4	3	4	4	4	4	2	3	2	2	0	0.5	0	0	4	3	5	5	4	4	4	4	4	5	5	3	1	0.5	1	1	1	1	1	1	1	1
138	LPN	3	4	5	5	5	4	4	4	5	5	4	5	3	5	3				1	2	1	4	0	0	0	1	4	1	1	2	1	1	1	1		5	2	1	1	0	0	0	0	0	0	0		1
139	LPN	5	4	4	4	4	4	4	5	4	5	5	5	4	4	4	4	4	4	3	3	1	2	0.5	0.5	0	0	3	1	3	4	2	1	1	1	1		2	2	0.5	0	0.5	1	0	0	0	0	0
140	LPN	4	5	5	5	5	4	4	5	4	2	5	5	4	4	3	4	4	3	5	5	1	2	1	1	0	0	5	3	5	5	1	1	1	3	1	4	2	3	1	0.5	1	1	0	0	0	0.5	0	1
141	LPN	3	5	5	5	5	4	4	5	3	5	5	5	4	4	3	4	3	2	1	1	1	2	0	0	0	0	5	1	2	5	1	1	1	1	1	1	1	1	1	0	0	1	0	0	0	0	0	0
142	LPN	1	1	3	1	1	1	1	5	3	1	5	1	1	3	3	4	4	1	1	1	2	1	0	0	0	0	2	1	2	2	1	1	1	1	1	1	2	1	0	0	0	0	0	0	0	0	0	0
143	LPN	4	4	4	4	4	4	4	4	4	3	5	5	5	4	2	4	2	2	2	2	1	2	0	0	0	0	4	2	1	4	1	1	1	1	1	1	2	2	1	0	0	1	0	0	0	0	0	0
144	RN	3	3	4	5	3	3	4	5	2	2	5	5	5	4	3	3	3	4	4	4	1	2	1	1	0	0	3	2	3	3	1	1	1	1	1	3	1	1	0.5	0	0.5	0.5	0	0	0	0	0	0.5
145	LPN	4	3	3	4	4	3	4	4	3	4	4	4	4	3	3	3	3	3	1	2	2	2	0	0	0	0	2	1	2	2	1	1	1	1	1	2	2	2	0	0	0	0	0	0	0	0	0	0
146	LPN	5	5	5	5	5	5	5	5	5	5	5	5	5	5	5	5	5	5	5	5	1	2	1	1	0	0	5	2	5	5	5	2	1	5	5	2	5		1	0	1	1	1	0	0	1	1	0
147	RN	5	5	5	5	4	5	4	4	4	4	5	4	4	4	4	4	3	3	2	2	2	2	0	0	0	0	2	2	2	2	2	2	1	2	2	1	1	2	0	0	0	0	0	0	0	0	0	0
148	LPN	4	4	4	4	4	4	4	4	4	4	4	4	4	3	4	4	4	4	2	3	1	1	0	0.5	0	0	3	1	3	3	1	1	1	1	1	1	1	2	0.5	0	0.5	0.5	0	0	0	0	0	0
149	LPN	3	4	4	4	3	3	4	5	4	4	5	5	2	3	2	4	2	1	1	1	2	1	0	0	0	0	2	2	1	2	1	1	1	1	1	2	1	2	0	0	0	0	0	0	0	0	0	0
150	LPN	4	5	5	5	4	4	4	5	4	4	5	5	5	4	4	4	4	3	3	3	2	2	0.5	0.5	0	0	3	2	3	3	2	1	2	2	2	3	3	2	0.5	0	0.5	0.5	0	0	0	0	0	0.5
151	LPN	4	4	4	4	4	4	4	4	4	4	4	4	2	2	2	3	3	4	2	1	2	2	0	0	0	0	4	2	4	4	2	1	1	1	1	5	3	2	1	0	1	1	0	0	0	0	0	1
152	RN	3	4	4	4	4	3	4	4	3	2	5	5	3	3	2	3	3	3	1	2	1	2	0	0	0	0	3	3	3	3	3	1	1	1	1	2	2	1	0.5	0.5	0.5	0.5	0.5	0	0	0	0	0
153	LPN	4	4	4	5	4	5	4	5	4	5	5	5	4	3	4	3	4	5	2	2	2	1	0	0	0	0	1	2	3	3	1	1	2	2	1	5	3	5	0	0	0.5	0.5	0	0	0	0	0	1
154	LPN	2	3	4	3	4	4	4	4	3	3	4	4	4	4	3	4	3	3	2	2	3	2	0	0	0.5	0	5	1	5	5	5	1	1	1	1	5	5	2	1	0	1	1	1	0	0	0	0	1
155	LPN	5	5	4	4	4	4	1	5	1	3	5	3	3	3	3	3	3	3	1	1	1	2	0	0	0	0	1	1	1	2	1	1	1	1	1	2	1	1	0	0	0	0	0	0	0	0	0	0
156	LPN	3	4	4	5	3	4	4	5	3	3	4	4	3	2	2	2	3	2	1	2	2	2	0	0	0	0	3	1	2	3	1	1	1	1	1	2	2	2	0.5	0	0	0.5	0	0	0	0	0	0
157	LPN	5	5	5	5	5	5	5	5	4	4	5	5	4	3	4	4	4	4	1	2	1	4	0	0	0	1	4	1	2	4	1	1	1	1	1	2	1	1	1	0	0	1	0	0	0	0	0	0
158	RN	5	3	4	4	4	5	4	5	5	5	5	5	5	5	5	4	4	4	5	3	2	2	1	0.5	0	0	4	2	2	4	1	1	1	2	1	4	2	2	1	0	0	1	0	0	0	0	0	1
159	RN	3	4	4	3	3	3	5	4	3	4	5	4	3	4	3	3	3	3	2	2	2	2	0	0	0	0	4	3	3	3	2	1	1	1	1	2	2	2	1	0.5	0.5	0.5	0	0	0	0	0	0
160	RN	3	3	3	3	3	3	3	4		3	5	4	4	4	4	4	4	4	1	2	2	1	0	0	0	0	2	2	5	5	1	1	2	2	1	1	1	2	0	0	1	1	0	0	0	0	0	0
161	RN	3	4	4	4	4	3	3	3	4	4	4	4	3	2	2	3	3	3	2	1	1	2	0	0	0	0		2	3	3		1	1	2	1	3	3	2		0	0.5	0.5		0	0	0	0	0.5
162	RN	4	4	4	4	4	4	4	5	2	4	4	5	3	4	3	4	4	3	1	1	1	2	0	0	0	0	3	2	3	3	1	2	1	2	2	3	2	2	0.5	0	0.5	0.5	0	0	0	0	0	0.5
163	RN	4	4	2	4	4	3	4	4	4	4	4	4	4	4	3	4	2	2	2	2	2	3	0	0	0	0.5	5	4	5	5	1	1	2	2	2	5	1	1	1	1	1	1	0	0	0	0	0	1
164	RN	4	5	4	4	4	4	3	5	3	3	5	5	4	3	2	2	2	2	2	1	1	2	0	0	0	0	4	2	3	4	2	2	1	1	1	5	4	3	1	0	0.5	1	0	0	0	0	0	1
165	RN	4	3	4	4	4	3	4	4	4	4	4	4	3	2	2	4	4	3	2	2	2	2	0	0	0	0	2	2	2	2	2	1	1	1	1	4	2	2	0	0	0	0	0	0	0	0	0	1
166	LPN	4	4	4	4	4	4	4	5	4	4	5	5	4	4	4	4	4	5	3	4	2	2	0.5	1	0	0	3	2	3	4	2	1	1	2	1	3	2	2	0.5	0	0.5	1	0	0	0	0	0	0.5
167	LPN	1	1	1	3	2	1	1	1	1	1	1	1	2	2	2	2	2	2	2	2	2	1	0	0	0	0	2	1	2	4	4	4	3	3	2	1	2	4	0	0	0	1	1	1	0.5	0.5	0	0
168	RN	5	4	4	4	4	4	4	4	4	4	5	4	4	4	4	4	4	4	5	3	2	4	1	0.5	0	1	5	5	5	5	3	1	2	2	1	5	5	4	1	1	1	1	0.5	0	0	0	0	1
169	RN	4	4	4	5	3	4	4	5	4	4	4	4	4	3	3	4	3	4	1	1	1	2	0	0	0	0	3	1	3	3	1	1	1	1	1	3	1	1	0.5	0	0.5	0.5	0	0	0	0	0	0.5
170	LPN	4	2	3	2	3	2	3	4	3	2	4	4	4	3	3	3	3	3	2	2	2	2	0	0	0	0	2	2	2	2	2	1	1	1	1	3	1	2	0	0	0	0	0	0	0	0	0	0.5
171	LPN	5	4	4	4	4	4	3	5	4	3	5	4	4	3	3	3	3	3	1	1	2	1	0	0	0	0		1				1	1	1	1	4		1		0				0	0	0	0	1
172	LPN	4	2	4	4	3	4	4	4	4	4	5	5	4	2	2	4	4	2	1	1	1	2	0	0	0	0	1	2	1	1	1	1	1	1	1	5	1	1	0	0	0	0	0	0	0	0	0	1
173	LPN	4	4	4	4	3	2	4	4	3	2	4	4	4	2	4	4	4	2	1	2	1	2	0	0	0	0	2	2	2	2	1	1	1	1	1	2	2	1	0	0	0	0	0	0	0	0	0	0
174	LPN	4	4	3	3	3	3	4	4	3	2	4	4	3	3	3	3	3	3	1	2	1	2	0	0	0	0	2	1	2	2	2	1	1	1	1	2	1	1	0	0	0	0	0	0	0	0	0	0
175	RN	3	5	5	3	5	3	3	4	3	3	5	4	5	4	2	4	3	3	1	1	1	1	0	0	0	0	5	3	2	2	1	1	1	1	1	5	2	1	1	0.5	0	0	0	0	0	0	0	1
176	LPN	5	4	4	5	5	4	3	4	4	4	5	5	4	4	3	3	4	3	2	1	1	2	0	0	0	0	2	1	2	2	1	1	1	1	1	2	2	1	0	0	0	0	0	0	0	0	0	0
177	LPN	4	4	4	4	4	4	4	4	4	4	4	4	3	3	4	4	4	3	2	2	2	2	0	0	0	0	2	1	1	1	1	1	1	1	1	2	2	1	0	0	0	0	0	0	0	0	0	0
178	LPN	3	3	3	4	3	3	2	5	4	3	4	4	2	1	1	1	1	1	1	1	1	2	0	0	0	0	4	1	4	1	1	1	1	1	1	2	1	2	1	0	1	0	0	0	0	0	0	0
179	RN	5	4	5	4	3	3	5	4	3	5	4	5	4	5	5	5	5	5	5	3	2	3	1	0.5	0	0.5	3	2	1	1	1	1	2	1	2	2	2	3	0.5	0	0	0	0	0	0	0	0	0
180	LPN	4	3	4	4	3	3	4	4	4	4	5	4	4	4	4	5	4	4	2	4	2	2	0	1	0	0	4	1	3	4	1	1	1	1	1	4	2	3	1	0	0.5	1	0	0	0	0	0	1
181	LPN	3	2	3	3	3	2	3	4	3	3	4	3	4	3	3	3	3	3	1	1	1	1	0	0	0	0	3	1		3	1	1	1	1	1	3	1	1	0.5	0		0.5	0	0	0	0	0	0.5
182	RN	2	4	2	2	3	2	4	4	4	4	4	4	4	4	4	4	4	4	2	2	2	2	0	0	0	0	5	5	5	5	3	1	2	1	1	5	1	1	1	1	1	1	0.5	0	0	0	0	1
183	LPN	4	4	4	4	4	4	4	4	3	4	4	4	3	3	4	4	4	2	2	2	2	1	0	0	0	0	2	2	2	2	2	1	1	2	1	2	2	2	0	0	0	0	0	0	0	0	0	0
184	LPN	4	4	4	5	5	3	4	5	4	2	5	4	4	3	3	2	4	3	1	1	1	1	0	0	0	0	2	1	1	2	1	1	1	1	1	4	4	1	0	0	0	0	0	0	0	0	0	1
185	RN	3	4	4	4	4	4	4	4	2	2	4	4	4	4	4	4	4	2	5	3	1	2	1	0.5	0	0	5	3	4	4	1	1	1	2	1	3	1	1	1	0.5	1	1	0	0	0	0	0	0.5
186	RN	5	4	3	4	4	4	4	4		3	4	4	4	4	4	4	4	4	2	2	2	2	0	0	0	0	2	2	2	2	2	1	1	1	1	2	2	1	0	0	0	0	0	0	0	0	0	0
187	RN	5	5	5	5	4	4	3	4	3	3	5	4	2	3	2	3	3	2	2	2	2	1	0	0	0	0	5	3	3	1	2	1	1	1	1	3	2	1	1	0.5	0.5	0	0	0	0	0	0	0.5
188	LPN	2	2	3	2	2	2	2	4	3	3	4	4	4	4	4	4	2	3	1	1	1	2	0	0	0	0	2	1	2	2	1	1	1	1	1	1	1	1	0	0	0	0	0	0	0	0	0	0
189	LPN	3	2	1	2	3	2	3	4	4	4	4	4	4		3	3	3	3	1	1	1	2	0	0	0	0	2	1	3	5	1	1	2	1	1	4	1	2	0	0	0.5	1	0	0	0	0	0	1
190	LPN	4	4	4	4	4	4	4	4	4	4	4	4	4	3	4	4	4	4	2	2	1	2	0	0	0	0	5	2	5	5	2	1	1	1	1	2	1	1	1	0	1	1	0	0	0	0	0	0
191	LPN	3	3	2	3	3	2	4	4	4	4	4	3	4	4	4	4	4	4	2	2	2	2	0	0	0	0	2	1	2	3	3	1	1	2	1	2	2	1	0	0	0	0.5	0.5	0	0	0	0	0
192	LPN	2	4	2	3	3	2	4	4	4	3	4	3	4	4	3	4	4	3	2	2	1	1	0	0	0	0	3	1	2	3	1	1	1	1	1	3	2	1	0.5	0	0	0.5	0	0	0	0	0	0.5
193	RN	3	3	5	4	4	4	3	5	3	3	3	3	4	4	4	4	3	3	2	2	2	2	0	0	0	0	3	2	3	2	1	1	2	2	1	3	3	2	0.5	0	0.5	0	0	0	0	0	0	0.5
194	RN	4	4	4	4	4	4	5	5	5	4	5	5	4	4	4	4	4	4	5	1	1	2	1	0	0	0	3	2	5	5	1	1	1	1	1	5	3	1	0.5	0	1	1	0	0	0	0	0	1
195	RN	3	3	4	3	2	3	2	4	4	4	4	5	4	4	3	3	4	4	2	2	2	2	0	0	0	0	5	5	3	5	2	1	1	3	3	5	2	3	1	1	0.5	1	0	0	0	0.5	0.5	1
196	RN	4	4	4		4	4	3	4	4	4	4	5	4	5	5	4	5	5	2	3	2	2	0	0.5	0	0	5	4	5	5	5	3	1			2		2	1	1	1	1	1	0.5	0			0
197	RN	5	4	5	5	4	4	4	4	4	4	4	4	4	4	4	4	4	2	2	2	2	2	0	0	0	0	3	2	1	3	1	1	1	1	1	1	1	2	0.5	0	0	0.5	0	0	0	0	0	0
198	LPN	4	4	4	4	4	4	4	4	4	4	4	4	4	4	4	4	4	4	1	1	1	2	0	0	0	0	5	1	5	5		1		1	1	1	1	1	1	0	1	1		0		0	0	0
199	LPN	4	4	4	4	4	4	3	4	4	4	5	4	3	3	3	3	3	3	1	1	1	2	0	0	0	0	2	1	1	2	1	1	1	1	1	2	1	2	0	0	0	0	0	0	0	0	0	0
200	RN	5	3	5	5	5	4	5	5	5	5	5	5	5	4	4	5	5	5	5	5	5	3	1	1	1	0.5	5	4	3	5	2	1	2	1	1	1	1	4	1	1	0.5	1	0	0	0	0	0	0
201	LPN	3	4	4	3	4	3	4	4	3	3	5	5	4	3	3	3	3	3	2	1	1	2	0	0	0	0	2	1	3	3	2	1	2	2	2	1	2	2	0	0	0.5	0.5	0	0	0	0	0	0
202	LPN	5	5	5	5	5	5	5	5	5	5	5	5	5	4	4	5	4	3	1	2	1	2	0	0	0	0	2	2	2	2	3	1	1	1	1	2	1	2	0	0	0	0	0.5	0	0	0	0	0
203	LPN	2	4	2	2		2	4	5	4	3	5	3	4	2	2	4	3	4	2	2	2	2	0	0	0	0	2	2	1	2	1	1	1	1	1	3	3	2	0	0	0	0	0	0	0	0	0	0.5
204	LPN	4	4	4	4	4	4	2	5	2	4	4	4	4	4	4	4	4	4	2	2	2	1	0	0	0	0	2	2	2	2	2	1	2	2	1	2	2	2	0	0	0	0	0	0	0	0	0	0
205	RN	4	3	4	5	3	4	4	4	4	4	5	5	3	4	3	5	5	3	4	5	5	2	1	1	1	0	5	5	5	5	5	1	2	2	1	5	4	5	1	1	1	1	1	0	0	0	0	1
206	RN	4	4	3	4	3	3	4	4	3	4	4	4	4	4	3	4	4	3	1	2	2	3	0	0	0	0.5	3	2		3	1	1	2	1	1	2	2	2	0.5	0		0.5	0	0	0	0	0	0
207	RN	5	1	5	5	5	5	4	4	4	4	5	5	5	5	5	5	5	5	2	1	2	2	0	0	0	0	4	1	4	4	4	1	2	2	1	1	1	2	1	0	1	1	1	0	0	0	0	0
208	RN	4	2	4	5	4	2	3	4	4	3	3	4	4	4	2	3	3	3	2	2	2	1	0	0	0	0	3	3	2	3	3	1	2	1	1	4	2	1	0.5	0.5	0	0.5	0.5	0	0	0	0	1
209	LPN	4	4	3	4	3	4	4	5	3	3	5	5	4	4	3	4	3	2	1	1	1	1	0	0	0	0	1	1	1	1	1	1	1	1	1	2		1	0	0	0	0	0	0	0	0	0	0
210	LPN	4	3	3	5		2	4	4	4	4	4	4	4	4	3	3	3	4	1	2	1	2	0	0	0	0	2	2	2	3	2	1	1	1	1	2	2	1	0	0	0	0.5	0	0	0	0	0	0
211	LPN	5	5	5	5	5	5	5	4	4	5	5	5	5	5	5	5	5	5	5	3	1	2	1	0.5	0	0	5	1	5	5	1	1	2	1	1	5	2	1	1	0	1	1	0	0	0	0	0	1
212	LPN	4	4	4	4	3	3	3	4	4	3	4	5	3	4	4	4	4	3	1	2	1	1	0	0	0	0	3	2	1	2	1	1	1	1	1	2	1	1	0.5	0	0	0	0	0	0	0	0	0
213	LPN	4	4	4	4	4	4	4	4	4	4	4	4	3	3	3	4	3	3	2	2	2	2	0	0	0	0	2	2	3	3	2	1	2	1	1	2	2	3	0	0	0.5	0.5	0	0	0	0	0	0
214	LPN	4	4	4	4	4	4	5	5	5	5	5	5	4	4	4	4	4	4	5	5	2	2	1	1	0	0	5	2	5	5	2	1	1	5	1	5	1	5	1	0	1	1	0	0	0	1	0	1
215	RN	2	3	2	3	2	1	3	5	3	4	5	5	1	4	1	3	2	3	1	1	2	2	0	0	0	0	1	1	1	1	1	1	1	1	1	5	2	1	0	0	0	0	0	0	0	0	0	1
216	LPN	4	5	5	5	5	5	4	5	4	4	5	5	4	3	3	4	4	3	2	2	2	1	0	0	0	0	2	1	3	5	1	1	1	1	1	2	2	1	0	0	0.5	1	0	0	0	0	0	0
217	RN	4	4	4	4	3	3	4	4	2	3	4	4	2	3	2	4	2	1	1	1	2	2	0	0	0	0	4	4	2	3	2	1	1	1	1	2		1	1	1	0	0.5	0	0	0	0	0	0
218	LPN	4	4	3	5	5	5	4	3	4	2	5	3	3	4	3	4	3	3	1	2	1	1	0	0	0	0	2	1	2	2	1	1	1	1	1	1	2	1	0	0	0	0	0	0	0	0	0	0
219	RN	4	3	5	5	4	4	4	5	4	4	5	5	2	3	2	5	4	1	5	2	2	2	1	0	0	0	5	5	2	5	3	1	1	1	1	2	1	1	1	1	0	1	0.5	0	0	0	0	0
220	LPN	4	3	4	3	4	3	3	4	4	5	5	4	4	4	4	4	4	4	4	4	2	1	1	1	0	0	2	2	2	2	1	1	1	1	1	2	2	1	0	0	0	0	0	0	0	0	0	0
221	RN	2	3	4	4	3	3	4	4	3	4	4	4	4	4	4	4	4	3	2	2	1	2	0	0	0	0	3	2	2	3	1	1	1	2	2	2	2	2	0.5	0	0	0.5	0	0	0	0	0	0
222	LPN	3	4	3	4	3	3	3	4	3	3	4	3	4	2	2	3	3	2	1	1	1	1	0	0	0	0	2	1		2	1	1	1	1	1	2	1	1	0	0		0	0	0	0	0	0	0
223	RN	4	4	4	4	3	3	5	4	5	5	5	4	3	3	4	4	3	2	1	2	2	2	0	0	0	0	5	2	4	5	3	1	2	2	2	3	2	2	1	0	1	1	0.5	0	0	0	0	0.5
224	RN	1	2	5	2	1	1	4	2	2	2	4	4	1	1	1	1	1	1	1	1	1	1	0	0	0	0	3	1	3	3		1	1	1	1	3	4	1	0.5	0	0.5	0.5		0	0	0	0	0.5
225	LPN	2	4	4	2	2	3	5	5	3	2	5	5	2	5	5	5	3	2	1	1	1	2	0	0	0	0	1	1	1	2	1	1	1	1	1	2	1	2	0	0	0	0	0	0	0	0	0	0
226	RN	4	3	2	3	2	2	2	4	3	3	5	3	3	3	3	3	3	2	1	1	1	1	0	0	0	0	3	3	2	3	1	1	1	1	1	1	2	1	0.5	0.5	0	0.5	0	0	0	0	0	0
227	LPN	4	4	4	4	4	4	2	5	3	4	4	4	4	4	4	4	4	4	2	2	2	2	0	0	0	0	2	2	2		3	1	1	2	1	2	2	2	0	0	0		0.5	0	0	0	0	0
228	RN	4	4	4	4	3	3	4	4	3	3	4	4	3	3	2	2	2	2	5	5	2	1	1	1	0	0	2	2	3	3	1	1	1	2	1	1	2	1	0	0	0.5	0.5	0	0	0	0	0	0
229	LPN	4	4	4	3	2	2	3	4	3	3	4	5	2	2	2	3	2	2	1	1	1	1	0	0	0	0	4	3	4	5	4	1	1	4	1	3	2	2	1	0.5	1	1	1	0	0	1	0	0.5
230	RN	3	3	3	4	3	3	4	4	3	3	4	3	3	3	3	4	4	3	1	1	1	2	0	0	0	0	2	2	1	2	1	1	1	2		2	1	1	0	0	0	0	0	0	0	0		0
231	LPN	3	4	3	2	3	3	2	4	3	3	3	5	2	2	2	2	2	3	1	1	1	1	0	0	0	0	2	1	2	2	1	1	1	1	1	2	1	1	0	0	0	0	0	0	0	0	0	0
232	LPN	4	4	4	4	4	4	4	4		3	4	4	4	2	2	4	4	4	4	4	4	2	1	1	1	0	2	2	2	2	2	1	2	1	1	2	2	1	0	0	0	0	0	0	0	0	0	0
233	LPN	4	4	4	4	4	5	4	4	4	4	5	3	5	2	5	4	4	4	2	3	1	2	0	0.5	0	0	4	2	4	4	2	1	1	4	2	5	3	4	1	0	1	1	0	0	0	1	0	1
234	RN	3	4	4	3	4	4	4	4	4	4	4	4	4	4	4	4	4	4	2	2	2	2	0	0	0	0	3	3	3	3	2	1	1	1	1	2	2	1	0.5	0.5	0.5	0.5	0	0	0	0	0	0
235	RN	3	2	3	4	3	2	2	3	3	2	4	2	2	2	3	3	4	3	2	2	2	2	0	0	0	0	3	3	2	2	3	1	1	1	1	3	2	1	0.5	0.5	0	0	0.5	0	0	0	0	0.5
236	RN	4	3	4	4	4	4	4	4	4	3	5	4	4	3	3	4	1	2	1	2	2	1	0	0	0	0	3	3	2	3	2	1	1	2	2	3	2	2	0.5	0.5	0	0.5	0	0	0	0	0	0.5
237	LPN	3	2	4	5	5	5		4	4	4	5	5	5	3	3	4	4	4	1	3	2	2	0	0.5	0	0	3	2	2	3	4	1	1	2	2	1	1	1	0.5	0	0	0.5	1	0	0	0	0	0
238	LPN	3	5	5	4	5	4	4	4	3	4	5	5	4	2	3	2	2	3	2	2	1	1	0	0	0	0	2	1	2	2	1	1	1	1	1	2	1	1	0	0	0	0	0	0	0	0	0	0
239	RN	4	3	2	4	4	3	3	4	3	4	5	4	4	3	3	4	3	2	2	2	2	2	0	0	0	0	5	2	5	5	2	1	2	2	1	2	1	2	1	0	1	1	0	0	0	0	0	0
240	LPN	4	4	4	4	4	4	4	4	3	5	4	4	4	3	3	3	3	2	3	3	2	2	0.5	0.5	0	0	5	3	3	3	2	2	1	2	1	1	2	2	1	0.5	0.5	0.5	0	0	0	0	0	0
241	RN	3	2	2	3	2	2	4	4	3	3	4	5	4	5	2	2	2	3	1	2	2	2	0	0	0	0	5	5	5	5	2	1	1	1	1	5	1	2	1	1	1	1	0	0	0	0	0	1
242	RN	2	3	4	4	4	4		4	3	4	4	4	4	3	3	4	4	4	2	2	2	2	0	0	0	0	2	2	2	3	3	1	2	1	1	1	1	2	0	0	0	0.5	0.5	0	0	0	0	0
243	RN	2	3	3	3	3	3	2	4	3	2	4	3	2	2	2	2	2	2	1	2	2	1	0	0	0	0	2	4	4	4		1	1	1	1	2	1	1	0	1	1	1		0	0	0	0	0
244	LPN	4	3	3	5	2	3	3	4	4	4	4	4	4	4	4	4	4	3	5	5	2	1	1	1	0	0	3	2	3	3	3	1	1	1	1	1	1		0.5	0	0.5	0.5	0.5	0	0	0	0	0
245	LPN	4	4	5	5	4	5	4	4	4	4	4	3	5	5	5	4	5	5	5	4	2	2	1	1	0	0	5	2	5	5	1		2	1	1	1	2	2	1	0	1	1	0		0	0	0	0
246	LPN	5	5	5	4	5	5	4	5	5	5	5	5	5	4	4	4	5	4	1	1	1	2	0	0	0	0	2	1	2	2	1	1	1	1	1	3	1	1	0	0	0	0	0	0	0	0	0	0.5
247	RN	3	4	4	4	3	4	4	4	3	3	4	4	4	4	4	4	3	2	2	3	2	1	0	0.5	0	0	3	2	3	3	1	1	1	1	1	3	2	1	0.5	0	0.5	0.5	0	0	0	0	0	0.5
248	LPN	4	4	4	4	4	4	4	4	4	5	4	5	4	3	4	4	4	3	2	2	2	2	0	0	0	0	2	1	2	2	1	1	4	2	1	2	2	2	0	0	0	0	0	0	1	0	0	0
249	LPN	4	4	3	4	4	4	3	4	3	4	5	4	4	5	4	5	5	3	4	4	1	1	1	1	0	0	4	1	3	4	1	1	1	3	1	5	3	4	1	0	0.5	1	0	0	0	0.5	0	1
250	RN	5	5	4	5	5	5	5	5	4	5	5	5	5	5	3	3	2	3	1	1	1	5	0	0	0	1		1	4	4	4		1	1	1	4	4	1		0	1	1	1		0	0	0	1
251	LPN	3	4	4	4	3	3	3	3	3	3	4	3	3	3	3	3	3	4	1	2	2	1	0	0	0	0	3	1		4	2	1	1	1	1	2	1	1	0.5	0		1	0	0	0	0	0	0
252	LPN	2	2	4	2	4	4	2	4	3	4	4	2	4	4	4	4	4	3	1	2	2	4	0	0	0	1	5	1	4	5	1	1	1	1	1	3	3	4	1	0	1	1	0	0	0	0	0	0.5
253	LPN	4	4	4	3	4	3	3	5	4	3	5	3	4	5	2	3	3	3	5	1	1	1	1	0	0	0	2	1	2	2	1	1	1	2	1	2	2	1	0	0	0	0	0	0	0	0	0	0
254	LPN							3	5	2	3	5	5	3	4	4	4	4	4	1	2	1	2	0	0	0	0	2	1	2	3	3	1	1	1	1	2	2	1	0	0	0	0.5	0.5	0	0	0	0	0
255	RN	5	5	5	5	5	5	5	5	4	5	5	5	4	4	4	4	4	3		1	2	2		0	0	0	5	5	5	5	5	1	3	1	1	5	2	2	1	1	1	1	1	0	0.5	0	0	1
256	LPN	3	3	3	4	3	3	3	4	2	3	5	3	4	4	4	4	4	3	1	1	1	1	0	0	0	0	2	2	3	3	1	1	1	1	1	2	1	1	0	0	0.5	0.5	0	0	0	0	0	0
257	LPN	4	2	4	4	2	4	4	4	2	2	4	4	4	4	2	4	2	2	1	1	2	2	0	0	0	0	2	1	4	5	1	1	1	1	1	4	1	1	0	0	1	1	0	0	0	0	0	1
258	RN	4	4	5	5	5	5	4	5	4	4	5	5	5	4	4	4	4	3	2	2	2	3	0	0	0	0.5	5	5	5	5	2	1	1	3	2	4	1	5	1	1	1	1	0	0	0	0.5	0	1
259	RN	3	3	3	4	4	4	3	4	3	4	4	4	4	4	4	4	4	2	3	2	2	2	0.5	0	0	0	5	5	5	5	2	1	1	1	1	3	3	3	1	1	1	1	0	0	0	0	0	0.5
260	LPN	3	4	4	4	4	3	4	4	3	3	4	4	2	2	2	3	3	3	1	1	1	1	0	0	0	0	2	1	1	2	1	1	1	1	1	2	2	1	0	0	0	0	0	0	0	0	0	0
261	LPN	5	5	4	4	4	3	4	4	3	3	5	5	5	5	5	5	5	3	5	5	2	2	1	1	0	0	5	2	5	5	5	1	1	1	1	5	4	5	1	0	1	1	1	0	0	0	0	1
262	RN	4	3	4	4	4	4	4	5		4	4	4	5	4	4	5	4	4	2	5	2	3	0	1	0	0.5	5	3		5	5	1	2	3	2	2	3	2	1	0.5		1	1	0	0	0.5	0	0
263	RN	3	3	4	4	2	3	3	4	3	2	4	3	3	4	3	3	2	2	2	1	1	2	0	0	0	0	4	3	3	3	1	2	1	1	1	3	2	2	1	0.5	0.5	0.5	0	0	0	0	0	0.5
264	LPN	4	4	4	5	4	3	4	4		3	4	3	4	4	4	4	3	3	1	1	1	1	0	0	0	0	1	1	1	1	1	1	1	1	1	1	1	1	0	0	0	0	0	0	0	0	0	0
265	RN	4	4	4	4	3	4	4	4	4	4	4	4	3	4	3	4	3	3	2	1	1	1	0	0	0	0	5	4	5	5	4	1	1	1	1	4	4	1	1	1	1	1	1	0	0	0	0	1
266	RN	4	4	4	4	3	3	4	4	4	4	4	4	4	4	4	4	4	4	3	2	1	2	0.5	0	0	0	4	2	2	3	1	1	1	1	1	4	1	1	1	0	0	0.5	0	0	0	0	0	1
267	RN	4	4	4	4	3	3	4	5	3	3	4	5	2	2	2	2	2	2	1	1	1	1	0	0	0	0	2	1	2	2	1	1	1	1	1	3	2	1	0	0	0	0	0	0	0	0	0	0.5
268	LPN	4	4	4			4	4	4		4	4	5										3				0.5
269	LPN	3	4	4	3	3	3	3	4	3	3	5	5	4	2	4	4	4	2	2	2	2	1	0	0	0	0	2	1	1	2	1	1	1	1	1	2	2	1	0	0	0	0	0	0	0	0	0	0
270	LPN	1	1	5	5	3	3	4	4	3	3	4	4	4	3	4	4	4	3	1	1	1	1	0	0	0	0	2	1	1	2	1	1	1	1	1	2	2	1	0	0	0	0	0	0	0	0	0	0
271	LPN	4	4	4	4	4	4	3	4	3	3	3	4	2	2	2	3	3	3	1	1	1	2	0	0	0	0	2	1	3	3	1	1	1	1	1	1	1	1	0	0	0.5	0.5	0	0	0	0	0	0
272	RN	4	4	5	5	4	4	4	4	3	4	5	5	4	4	4	5	4	4	2	2	2	2	0	0	0	0	4	4	4	4	2	1	1	1	1	5	2	3	1	1	1	1	0	0	0	0	0	1
273	LPN	3	4	4	3	3	3	4	4	3	4	4	5	4	2	3	4	3	2	1	2	1	2	0	0	0	0	3	1	3	3	1	1	1	1	1	1	1	2	0.5	0	0.5	0.5	0	0	0	0	0	0
274	LPN	3						5	4	4	4	5	5	3	4	4	4	4	3	2	2	2	3	0	0	0	0.5	3	3	3	4	4	4	3	3	3	4	4		0.5	0.5	0.5	1	1	1	0.5	0.5	0.5	1
275	LPN	4	4	3		4	4	4	4			4	4	4	4	4	4	4	3	1	2	1	2	0	0	0	0	3	1	4	3	1	1			1	3	1		0.5	0	1	0.5	0	0			0	0.5
276	LPN	3	3	2	3	4	3	4	5	4	4	5	4	4	4	3	4	3	3	2	2	1	2	0	0	0	0	2	1	2	3	2	1	1	2	1	2	1	2	0	0	0	0.5	0	0	0	0	0	0
277	LPN	4	4	4	4	4	4	5	4	4	5	5	5	4	4	4	4	4	4	2	2	2	2	0	0	0	0	2	1	2	4	4	4	4	4	4	4	4	4	0	0	0	1	1	1	1	1	1	1
278	RN	4	4	5	4	4	4	4	5	4	4	5	5	4	5	4	5	4	4	5	2	2	2	1	0	0	0	4	2	4	4	2	1	1	2	1	2	2	2	1	0	1	1	0	0	0	0	0	0
279	LPN	4	4	4	5	4	4	5	5	3	5	4	4	2	4	2	5	3	2	2	2	2	2	0	0	0	0	5	2	1	5	1	1	1	1	1	5	1	1	1	0	0	1	0	0	0	0	0	1
280	LPN	4	3	3	4	3	4	3	4	3	2	4	4	4	2	2	4	3	2	1	1	2	1	0	0	0	0	2	1	3	3	2	1	1	1	1	4	4	2	0	0	0.5	0.5	0	0	0	0	0	1
281	RN	2	4	4	3	4	3	4	4	3	3	4	4	2	2	2	2	2	2	1	1	2	2	0	0	0	0	5	2	5	5	2	1	1	1	1	5	5	5	1	0	1	1	0	0	0	0	0	1
282	RN	4	2	2	3	3	3	4	3	4	4	5	4	4	3	4	4	3	4	1	2	2	2	0	0	0	0	3	4	2	3	4	1	1	1	1	3	3	2	0.5	1	0	0.5	1	0	0	0	0	0.5
283	LPN	2	3	4	4	2	2	3	5	3	4	5	2	4	4	4	4	4	4	2	3	1	1	0	0.5	0	0	5	1	5	5	1	1	3	1	2	5	5	1	1	0	1	1	0	0	0.5	0	0	1
284	RN	5	4	4	4	4	5	4	4	4	4	4	4	4	4	4	4	4	4	2	3	2	2	0	0.5	0	0	5	3	5	5	2	1	1	3	1	5	4	3	1	0.5	1	1	0	0	0	0.5	0	1
285	LPN	4	4	4	5	4	5	5	4	4	5	5	5	5	4	4	5	4	4	5	4	2	2	1	1	0	0	5	2	5	5	1	1	1	2	1	4	4	2	1	0	1	1	0	0	0	0	0	1
286	RN	3	4	3	2	4	3	5	5	3	4	4	3	3	2	2	3	3	3	5	1	2	1	1	0	0	0	5	2	3	4	2	1	2	1	1	3	2	1	1	0	0.5	1	0	0	0	0	0	0.5
287	LPN
288	RN	4	4	4	5	4	5	4	4	3	5	5	5	5	5	5	4	4	4	2	1	1	2	0	0	0	0	3	2	2	4	2	1	2	1	2	3	2	1	0.5	0	0	1	0	0	0	0	0	0.5
289	LPN	3	3	4	5	3	3	4	4	3	3	5	5	2	3	2	2	2	2	1	1	1	2	0	0	0	0	4	2	4	5	1	1	1	1	1	4	1	1	1	0	1	1	0	0	0	0	0	1
290	RN	3	4	4	4	3	3	4	4	3	3	4	4	2	2	2	2	2	2	1	1	1	1	0	0	0	0	3	2	2	3	1	1	2	1	1	4	3	1	0.5	0	0	0.5	0	0	0	0	0	1
291	LPN	4	4	4	4	4	4	4	4	4	4	4	5	4	5	4	5	5	3	5	3	2	2	1	0.5	0	0	5	2	4	5	1	1	1	1	1	5	5	3	1	0	1	1	0	0	0	0	0	1
292	RN	3	5	5	5	4	4	3	4	3		3	4	3	3	3	3	3	3	2	1	1	2	0	0	0	0						1	1	1	1			1						0	0	0	0
293	LPN	4	5	4	5	4	4	4	5	4	3	5	5	5	4	4	3	4	3	1	2	2	2	0	0	0	0	2	2	2	3	1	1	1	1	1	3	2	2	0	0	0	0.5	0	0	0	0	0	0.5
294	LPN	2	3	1	2	4	4	3	4	2	2	4	4	4	4	4	3	5	4	2	4	2	2	0	1	0	0	4	2	4	2	1	1	1	1	3	2	2	1	1	0	1	0	0	0	0	0	0.5	0
295	LPN	5	2	4	4	5	5	5	5	4	4	5	4	4	4	4	4	5	4	5	3	2	2	1	0.5	0	0	2	1	3	4	4	1	2	2	2	2	2	2	0	0	0.5	1	1	0	0	0	0	0
296	RN	5	2	5	5	5	5	5	5	5	5	5	5	5	5	5	5	5	4	5	3	2	2	1	0.5	0	0	3	3	4	4	3	1	2	2	1	2	2	2	0.5	0.5	1	1	0.5	0	0	0	0	0
297	LPN	5	5	4	5	5	4	4	4	3	4	5	5	4	5	3	3	3	2	2	2	1	1	0	0	0	0	4	1	4	4	1	2	1	2	2	3	3	2	1	0	1	1	0	0	0	0	0	0.5
298	RN	4	4	5	5	5	5	3	4	3	4	4	4	4	4	4	4	4	4	5	4	2	1	1	1	0	0	5	3	5	5	2	1	2	2	1	5	5	3	1	0.5	1	1	0	0	0	0	0	1
299	RN	4	3	3	3	4	3	3	4	2	3	4	4	2	3	3	3	3	3	1	1	1	2	0	0	0	0	3	1	3	3	1	1	1	2	1	3	2	2	0.5	0	0.5	0.5	0	0	0	0	0	0.5
300	LPN	5	5	4	4	3	3	5	5	3	3	5	5	5	3	3	3	3	3	1	2	1	1	0	0	0	0	2	1	1	3	1	1	1	1	1	2	2	1	0	0	0	0.5	0	0	0	0	0	0
301	RN	4	4	4	4	3	3	3	3	2	3	3	4	3	2	2	3	3	2	2	1	1	2	0	0	0	0	2	5	4	4	1	1	2	2	1	1	1	1	0	1	1	1	0	0	0	0	0	0
302	LPN	4	5	5	5	5	5	4	4	4	3	5	5	4	4	5	4	4	3	1	2	2	1	0	0	0	0	2	2	2	2	1	1	1	1	1	2	1	2	0	0	0	0	0	0	0	0	0	0
303	LPN	3	3	3	3	3	3	3	4	4	4	4	3	3	3	3	3	3	3	1	1	2	2	0	0	0	0	5	2	4	5	2	1	2	2	1	2	2	3	1	0	1	1	0	0	0	0	0	0
304	LPN	4	5	5	4	4	4	4	5	4	4	5	5	4	4	4	4	4	3	2	2	2	1	0	0	0	0	4	2	3	3	1	1	1	2	1	2	2	2	1	0	0.5	0.5	0	0	0	0	0	0
305	RN	3	4	5	4	5	5	4	4	3	3	4	4	4	3	3	4	4	3	2	2	2	2	0	0	0	0	3	2	4	4	1	1	1	2	2	2	2	2	0.5	0	1	1	0	0	0	0	0	0
306	LPN	3	4	2	5	3	2	4	3	3	2	4	5	2	2	2	2	2	2	1	2	1	2	0	0	0	0	4	4	4	4	2	1	1	1	1	5	5	1	1	1	1	1	0	0	0	0	0	1
307	LPN	3	4	4	4	4	4	4	4	3	4	4	4	3	3	3	4	3	3	2	1	1	1	0	0	0	0	4	1	2	4	1	1	1	1	1	4	4	1	1	0	0	1	0	0	0	0	0	1
308	LPN		4	5	5		4	4	5	5	3	5	4	4	4	4	4		4	1	4	2	1	0	1	0	0	3	1	5	5	1	1	1	1	1	5	1		0.5	0	1	1	0	0	0	0	0	1
309	RN	3	3	3	3		3	3	4	4	2	5	4	4	4	4	3	3	3	2	3	2	2	0	0.5	0	0	5	5	5	5	5	1	1	2	2	5	3	1	1	1	1	1	1	0	0	0	0	1
310	LPN	3	4	4	4	4	4	4	4	3	3	5	5	4	4	4	4	4	3	2	1	1	2	0	0	0	0	2	1	2	2	2	1	1	1	1	1	1	1	0	0	0	0	0	0	0	0	0	0
311	LPN	4	4	4	5	4	4	4	5	4	2	4	4	4	4	2	4	2	3	1	1	2	1	0	0	0	0	2	2		2	1	1	1	1	1	1	1	1	0	0		0	0	0	0	0	0	0
312	RN	2	3	4	3	3	4	4	4	3	4	4	4	2	3	2	2	2	2	2	2	2	2	0	0	0	0	4	2	4	4	2		2	2	1	2	3	3	1	0	1	1	0		0	0	0	0
313	RN	5	3	5	5	5	5	5	4	4	5	5	5	4	5	4	3	3	3	2	2	2	2	0	0	0	0	4	3	3	4	2	1	1	1	1	5	4	1	1	0.5	0.5	1	0	0	0	0	0	1
314	RN	4	3	3	4	2	2	3	5	3	2	3	5	2	4	2	2	3	2	1	1	1	1	0	0	0	0	2	1	2	2	2	1	1	1	1	4	3	1	0	0	0	0	0	0	0	0	0	1
315	LPN	5	5	5	5	5	5	4	5	3	3	5	4	5	5	5	5	5	3	2	1	1	1	0	0	0	0	2	2	2	2	1	1	1	1	1	2	2	1	0	0	0	0	0	0	0	0	0	0
316	LPN	3	3	3	3	3	2	3	4	3	3	4	4	3	3	3	3	3	3	2	2	2	2	0	0	0	0	2	1	2	2	2	1	1	2	1	2	2	2	0	0	0	0	0	0	0	0	0	0
317	RN	4	3	4	2	2	2	3	3	2	4	4	4	3	2	2	2	2	2	2	1	2	2	0	0	0	0	2	2	3	3	2	1	1	1	1	2	1	2	0	0	0.5	0.5	0	0	0	0	0	0
318	LPN	5	4	4	4	4	4	4	3	3	4	5	4	2	4	2	3	2	2	2	1	1	2	0	0	0	0	4	2	4	4	1	1	1	1	3	5	3	2	1	0	1	1	0	0	0	0	0.5	1
319	LPN	3	3	3	3	4	4	3	5	4	4	4	4	4	4	4	4	4	4	3	3	3	2	0.5	0.5	0.5	0	3	3	3	3	4	4	4	4	4	4	4	4	0.5	0.5	0.5	0.5	1	1	1	1	1	1
320	LPN	5	5	5	5	5	4	4	4	4	3	5	5						3	1	1	1	2	0	0	0	0	4	1	4	4	1	1	1		1	3	2	2	1	0	1	1	0	0	0		0	0.5
321	RN	4	3	3	3	3	3	4	5	4	2	5	4	4	4	2	3	3	3	1	1	2	2	0	0	0	0	2	2	1	2	1	1	2	1	1	2	2	2	0	0	0	0	0	0	0	0	0	0
322	LPN	3	4	4	2	2	2	3	5	3	3	4	4	3	4	2	3	3	3	2	1	1	2	0	0	0	0	3	2	4	4	1	1	1	1	1	5	4	4	0.5	0	1	1	0	0	0	0	0	1
323	RN	4	3	3	3	4	3	4	4	4	4	4	4	4	4	4	3	3	3	2	3	3	3	0	0.5	0.5	0.5	5	5	5	5	2	1	2	1	1	5	2	5	1	1	1	1	0	0	0	0	0	1
324	RN	5	5	5	5	5	5	5	5	4	5	5	5	5	4	4	4	4	5	5	1	2	3	1	0	0	0.5	3	3	2	4	1	1	1	2	1	2	2	1	0.5	0.5	0	1	0	0	0	0	0	0
325	LPN	4	4	4	4	4	4	4	5	4	4	5	5	2	2	2	2	2	2	2	1	2	2	0	0	0	0	2	2	2	2	1	1	2	1	1	1	1	1	0	0	0	0	0	0	0	0	0	0
326	LPN	2	4	4	4	3	3	3	4	4	4	4	4		2	1				1	1	1	1	0	0	0	0	2	1	2	3	1	1	1	1	1	3	1	2	0	0	0	0.5	0	0	0	0	0	0.5
327	LPN	1	3	2	1	2	1	4	4	3	4	4	3	3	3	3	3	3	2	1	1	2	2	0	0	0	0	2	2	2	2	1	1	2	1	1	2	1	2	0	0	0	0	0	0	0	0	0	0
328	RN	3	4	5	5	5	4	3	3	2	4	4	3	2	3	2	2	2	2	1	1	1	5	0	0	0	1	3	2	3	4	1	1	1	2	2	2	2	1	0.5	0	0.5	1	0	0	0	0	0	0
329	LPN	4	4	4	4	4	4	3	4	4	3	5	3	5	5	5	5	5	5	2	2	2	2	0	0	0	0	2	2	2	2	2	1	1	1	1	2	1	2	0	0	0	0	0	0	0	0	0	0
330	LPN	3	4	4	4	4	4	4	5	4	4	4	4	3	3	4	4	3	4	2	2	1	2	0	0	0	0	2	1	2	2	2	1	1	1	1	1	1	1	0	0	0	0	0	0	0	0	0	0
331	RN	4	4	4	3	3	2	3	4	4	2	4	4	2	2	2	2	2	2	1	2	3	2	0	0	0.5	0		5	3	3	1	2	3	2	1	5	3	5		1	0.5	0.5	0	0	0.5	0	0	1
332	RN	4	5	5	5	5	5	5	5	4	4	5	5	4	4	5	5	4	4	2	2	2	2	0	0	0	0	2	2	2	2	1	1	1	1	1	2	2	2	0	0	0	0	0	0	0	0	0	0
333	RN	1	1	3	2	2	3	1	4	3	3	5	4	4	4	3	4	1	1	5	3	2	2	1	0.5	0	0	2	2	4	4	1	1	1	2	1	2	2	2	0	0	1	1	0	0	0	0	0	0
334	RN	4	2	4	4	4	4	4	4	4	4	4	4	4	4	4	4	4	4	2	2	2	5	0	0	0	1	5	5	5	5	5	5	2	2	2	5	2	5	1	1	1	1	1	1	0	0	0	1
335	LPN	2	2	4	4	4	4	4	4	4	4	4	4	4	4	4	4	3	4	2	2	2	2	0	0	0	0	5	2	5	4	2	1	1	1	1	2	1	1	1	0	1	1	0	0	0	0	0	0
336	RN	3	3	4	4	3	3	3	5	3	3	5	3	2	2	3	3	3	3	2	1	2	2	0	0	0	0	3	3	2	2	2	1	1	1	1	2	2	2	0.5	0.5	0	0	0	0	0	0	0	0
337	LPN	4	4	4	4	4	4	4	4	4	4	4	4	3	3	4	4	4	3	3	3	1	1	0.5	0.5	0	0	4	2	4	4	2	2	1	1	1	3	4	3	1	0	1	1	0	0	0	0	0	0.5
338	LPN	3	3	5	5	4	3	3	4	3	4	4	3	3	3	3	3	3	3		1	1	2		0	0	0	2	1	2	2	1	1	1	1	1	2	1	1	0	0	0	0	0	0	0	0	0	0
339	LPN	4	4	5	5	4	4	4	4	4	4	4	3	4	4	3	4	3	3	2	2	2	2	0	0	0	0	2	1	2	2	2	1	1	1	1	2	2	1	0	0	0	0	0	0	0	0	0	0
340	LPN	3	4	5	5	4	4	4	4	3	4	5	5	2	4	4	4	2	2	2	2	1	2	0	0	0	0	4	2	3	4	2	1	1	2	1	4	2	1	1	0	0.5	1	0	0	0	0	0	1
341	RN	5	5	5	5	4	4	5	4	4	4	5	5	4	4	4	3	3	3	5	2	2	2	1	0	0	0	5	3	5	5	1	1	1	2	1	1	1	1	1	0.5	1	1	0	0	0	0	0	0
342	LPN	3	3	3	4	3	3	3	4	3	3	4	4	3	3	3	3	3	3	1	1	1	1	0	0	0	0	2	2		3		1	1	1	1	3	2	1	0	0		0.5		0	0	0	0	0.5
343	RN	5	5	5	5	5	5	5	5	5	4	5	5	5	5	5	5	5	5	3	4	2	1	0.5	1	0	0	5	5	5	5	4	3	2	2	1	2	1	2	1	1	1	1	1	0.5	0	0	0	0
344	LPN	5	4	5	5	5	5	4	3	3	5	5	5	4	4	4	4	4	3	2	4	2	3	0	1	0	0.5	5	2	5	5	3	3	4	3	3	5	3	3	1	0	1	1	0.5	0.5	1	0.5	0.5	1
345	RN	5	5	4	4	4	4	3	5	3	4	5	5	3	3	5	3	3	3	2	1	1	1	0	0	0	0	5	2	5	5	2	1	1	1	1	5	1	5	1	0	1	1	0	0	0	0	0	1
346	LPN	4	4	4	4	4	3	4	4	4	4	4	4	4	4	4	4	4	4	2	2	1	2	0	0	0	0	4	2	4	4	1	1	1	2	1	3	2	2	1	0	1	1	0	0	0	0	0	0.5
347	LPN	4	3	2	3	2	2	4	5	4	4	5	5	5	5	5	4	4	5	5	5	2	2	1	1	0	0	3	3	5	5	5	1	2	2	1	2	3	3	0.5	0.5	1	1	1	0	0	0	0	0
348	LPN	3	3	4	4	3	3	4	4	4	3	4	4	2	4	1	1	2	2	1	1	1	1	0	0	0	0	3	1	2	3	1	1	1	1	1	3	2	1	0.5	0	0	0.5	0	0	0	0	0	0.5
349	RN	4	4	4	4	3	4	3	4	3	3	5	5	3	3	3	3	3	3	1	1	1	2	0	0	0	0	2	1	2	2	2	1	1	1	1	3	2	2	0	0	0	0	0	0	0	0	0	0.5
350	RN	4	4	5	4	4	3	4	4	3	4	5	5	3	2	2	4	3	3	3	2	2	2	0.5	0	0	0	4	4	2	4	3	1	1	2	1	5	2	1	1	1	0	1	0.5	0	0	0	0	1
351	RN	3	4	4	4	3	3	4	5	5	4	4	4	5	5	5	5	5	3	2	5	2	2	0	1	0	0	5	5	4	4	4	1	1	3	3	2	3	2	1	1	1	1	1	0	0	0.5	0.5	0
352	RN	3	3	2	4	3	4	4	4	2	4	3	4	1	2	2	4	3	1	2	1	1	2	0	0	0	0	5	2	4	5	2	1	1	1	1	5	1	3	1	0	1	1	0	0	0	0	0	1
353	RN	2	1	2	1	1	1	1	4	2	2	5	4	1	3	1	3	1	1	2	3	1	2	0	0.5	0	0	3	3	3	3	3	1	1	1	1	2	2	1	0.5	0.5	0.5	0.5	0.5	0	0	0	0	0
354	LPN	4	3	4	3	3	2	2	4	3	3	4	3	2	4	4	3	3	1	2	1	1	2	0	0	0	0	2	1	3	3	1	1	2	1	1	3	1	1	0	0	0.5	0.5	0	0	0	0	0	0.5
355	RN	3	2	4	3	3	2	1	3	2	3	5	2	4	3	2	4	2	2	1	1	1	1	0	0	0	0	4	4	4	4	4	1	1	1	1	4	2	1	1	1	1	1	1	0	0	0	0	1
356	LPN	4	5	5	5	5	5	4	4	4	4	4	4	4	4	4	4	4	2	1	5	2	2	0	1	0	0	4	2	2	4	2	1	1	1	1	3	2	1	1	0	0	1	0	0	0	0	0	0.5
357	LPN	4	5	5	5	4	3	5	4	4	4	5	5	2	5	3	5	2	2	3	2	2	2	0.5	0	0	0	3	2	3	3	1	1		2		3	2	2	0.5	0	0.5	0.5	0	0		0		0.5
358	LPN	3	4	4	4	3	3	4	4	4	3	4	4	3	3	3	3	3	3	2	2	1	1	0	0	0	0	2	1	2	2	1	1	2	2	1	3	3	1	0	0	0	0	0	0	0	0	0	0.5
359	LPN	5	4	4	5	4	4	3	4	3	4	5	4	3	2	2	4	4	3	1	2	1	2	0	0	0	0	2	1	2	2	1	1	1	1	1	1	1	1	0	0	0	0	0	0	0	0	0	0
360	LPN	4	4	4	5	4	4	4	4	3	3	4	4	4	3	3	4	3	3	2	2	2	2	0	0	0	0	2	1	2	2	2	1	1	1	1	2	1	1	0	0	0	0	0	0	0	0	0	0
361	LPN	4	3	4	4	3	3	3	5	3	2	5	3	2	2	2	2	2	2	1	1	1	1	0	0	0	0	2	1	2	2	1	1	1	1	1	1	1	1	0	0	0	0	0	0	0	0	0	0
362	LPN	4	4	4	4	4	4	4	4	4	4	4	4	3	3	3	4	4	3	2	2	2	2	0	0	0	0	2	2	2	2	3	2	2	2	2	2	2	2	0	0	0	0	0.5	0	0	0	0	0
363	RN	4	3	4	4	5	3	3	4	4	4	4	3	2	3	2	4	4	2	1	2	2	2	0	0	0	0	5	5	5	5	4	1	2	3	2	5	5	3	1	1	1	1	1	0	0	0.5	0	1
364	RN	5	5	4	5	5	4	5	5	3	4	5	5	4	4	4	4	4	3	1	2	1	2	0	0	0	0	3	2	2	2	2	1	1	2	1	2	2	2	0.5	0	0	0	0	0	0	0	0	0
365	LPN	3	4	4	4	4	4	4	4	5	5	5	5	2	3	2	3	3	4	1	1	1	2	0	0	0	0	2	1	5	5	1	1	1	1	1	2	1	1	0	0	1	1	0	0	0	0	0	0
366	RN	5	4	3	4	4	4	3	5	4	1	4	4	4	4	4	4	3	3	1	2	1	2	0	0	0	0	2	2	3	3	1	1	1	1	1	2	2	2	0	0	0.5	0.5	0	0	0	0	0	0
367	LPN	4	3	3	4	4	3	4	4	4	2	4	2	2	2	2	2	2	2	1	2	1	1	0	0	0	0	3	2	3	2	1	1	1	1	1	3	1	1	0.5	0	0.5	0	0	0	0	0	0	0.5
368	LPN	4	4	4	3	4	4	3	4	4	4	5	4	4	4	4	5	4	4	2	3	2	2	0	0.5	0	0	5	1	5	5	4	1	1	2	1	1	1	3	1	0	1	1	1	0	0	0	0	0
369	LPN	4	4	4	4	4	4	4	4	4	4	4	4	4	4	4	4	4	3	2	1	1	2	0	0	0	0	3	1	1	5	5	1	2	2	1	2	1	3	0.5	0	0	1	1	0	0	0	0	0
370	RN	4	2	3	5	4	4	4	4	4	4	5	4	3	4	2	3	3	2	1	1	1	2	0	0	0	0	3	2	3	3	1	1	1	1	1	5	2	1	0.5	0	0.5	0.5	0	0	0	0	0	1
371	RN	3	4	3	5	2	3	4	4	3	4	4	4	4	2	4	2	4	4	1	2	2	2	0	0	0	0	5	5	2	3	3	1	1	1	1	4	2	2	1	1	0	0.5	0.5	0	0	0	0	1
372	RN	2	2	2	2	3	2	2	3		2	5	4	2	2	2	2	3	2	2	2	2	2	0	0	0	0	2	2	2	2	2	1	1	1	1	2	2	1	0	0	0	0	0	0	0	0	0	0
373	RN	4	4	5	5	4	4	4	4	4	5	5	5	5	5	4	5	4	4	2	2	2	2	0	0	0	0	3	2	4	4	3	2	1	2	1	4	4	2	0.5	0	1	1	0.5	0	0	0	0	1
374	RN	5	4	4	5	4	5	4	4	4	4	4	5	4	4	4	4	4	4	2	3	2	3	0	0.5	0	0.5	3	3	3	3	2	2	1	1	1	3	3	2	0.5	0.5	0.5	0.5	0	0	0	0	0	0.5
375	RN		5	5	5	5	2	3	5	4	3	5	5	3	4	4	4	4		2	2	2	1	0	0	0	0	5	3	4	4	3	1	1	1	1	1	2	1	1	0.5	1	1	0.5	0	0	0	0	0
376	RN	3	4	4	3	5	4	5	4	3	2	5	5	4	4	3	5	5	2	4	4	2	1	1	1	0	0	5	5	3	5	2	1	1	2	1	3	1	1	1	1	0.5	1	0	0	0	0	0	0.5
377	RN	3	4	5	5	4	4	4	4	3	3	5	5	3	3	3	3	3	3	2	2	2	1	0	0	0	0	4	3	2	3	3	1	2	1	1	4	3	1	1	0.5	0	0.5	0.5	0	0	0	0	1
378	LPN	3	3	4	4	4	3	4	4	4	4	4	4	4	4	3	4	3	3	1	1	2	2	0	0	0	0	2	1	3	4	1	1	1	1	1	4	2	1	0	0	0.5	1	0	0	0	0	0	1
379	RN	4	5	5	5	4	5	4	4	4	5	5	4
380	RN	3	3	4	2	2	2	3	4	4	2	4	3	1	1	1	4	4	3	1	1	1	1	0	0	0	0	2	2	2	2	1	1	1	1	1	2	1	1	0	0	0	0	0	0	0	0	0	0
381	LPN	5	4	5	5	5	5	4	4	4	4	5	5	5	5	5	5	3	3	5	2	2	2	1	0	0	0	3	2	3	3	2	1	1		1	5	3	2	0.5	0	0.5	0.5	0	0	0		0	1
382	RN	3	3	4	4	3	3	3	4	3	3	4	5	2	3	3	3	3	1	1	1	1	1	0	0	0	0	2	2	1	2	2	2	1	1		3	4	1	0	0	0	0	0	0	0	0		0.5
383	RN	4	4	4	4	3	3	4	4	4	3	5	5	3	4	4	3	4	3	2	2	2	1	0	0	0	0	2	2	5	5	2	1	1	1	1	5	4	3	0	0	1	1	0	0	0	0	0	1
384	LPN	4	5	5	4	4	3	4	5	4	5	5	5	4	4	4	5	4	3	2	2	1	2	0	0	0	0	2	1	5	5	1	1	2	1	1	2	2	2	0	0	1	1	0	0	0	0	0	0
385	LPN	4	4	2	3	3	2	3	5	4		4	4	4	4	4	4	3	4	2	1	2	1	0	0	0	0	2	1	2	3	3		1	1	1	2	2		0	0	0	0.5	0.5		0	0	0	0
386	LPN	4	3	4	4	4	4	4	4	3	4	4	3	4	2	4	4	4	4	2	1	1	2	0	0	0	0	2	1	2	2	1	1	1	1	1	1	1	1	0	0	0	0	0	0	0	0	0	0
387	LPN	4	4	4	4	4	4	4	4	4	4	4	4	4	4	4	4	4	4	5	4	2	1	1	1	0	0	4	3	3	4	4	1	4	2	1	4	1	2	1	0.5	0.5	1	1	0	1	0	0	1
388	LPN	2	3	3	4	3	2	4	4	3	4	4	4	4	2	2	2	2	2	2	1	1	2	0	0	0	0	3	1	3	3	1	1	1	1	1	3	2	1	0.5	0	0.5	0.5	0	0	0	0	0	0.5
389	RN	2	2	1	2	1	1	2	5	4	4	3	4	4	4	4	4	4	2	1	1	2	2	0	0	0	0	2	2	2	2	2	1	1	2	2	2	2	2	0	0	0	0	0	0	0	0	0	0
390	RN	3	4	4	3	4	4	2	4	4	3	3	5	3	2	4	4	3	1	2	2	2	2	0	0	0	0	4	3	3	4	2	1	1	1	1	4	2	1	1	0.5	0.5	1	0	0	0	0	0	1
391	RN	3	4	5	5	5	4	4	5	4	3	4	4	3	4	3	4	2	3	2	2	1	2	0	0	0	0	3	2	3	5	2	1	2	1	1	3	2	1	0.5	0	0.5	1	0	0	0	0	0	0.5
392	LPN	4	2	4	4		5	3	4	3	4	5	4	5	4	4	4	4	3	2	2		2	0	0		0	2	1	1		2	1	1	1	1	3	2	1	0	0	0		0	0	0	0	0	0.5
393	RN	4	3	4	3	4	3	3	4	4	4	4	5	4	5	4	4	3	3	2	4	3	2	0	1	0.5	0	5	5	3	4	4	1	2	2	1	3	2	2	1	1	0.5	1	1	0	0	0	0	0.5
394	LPN	4	4	5	5	4	4	4	5	4	5	4	4	4	5	3	4	3	2	1	1	1	2	0	0	0	0	2	2	3	3	1	1	1	1	1	2	1	1	0	0	0.5	0.5	0	0	0	0	0	0
395	RN	4	5	4	4	4	4	5	5	3	5	5	5	5	3	3	4	3	3	4	2	2	2	1	0	0	0	4	3	1	3	3	1	1	4	1	1	1	2	1	0.5	0	0.5	0.5	0	0	1	0	0
396	RN	5	5	5	4	4	4	4	4	4	4	4	5	2	2	2	3	3	3	1	5	2	2	0	1	0	0	4	5	2	5	4	1	3	3	1	5	5	4	1	1	0	1	1	0	0.5	0.5	0	1
397	LPN	4	4	4	4	3	3	3	5	3	3	5	5	3	3	3	3	3	2	1	1	1	1	0	0	0	0	1	1				1	1	1	1	3	1	1	0	0				0	0	0	0	0.5
398	RN	4	3	5	5	5	4	4	5	4	3	4	4	5	4	4	4	4	4	1	1	2	2	0	0	0	0	5	3	2	4	2	1	1	1	1	2	1	1	1	0.5	0	1	0	0	0	0	0	0
399	RN	3	3	4	3	4	4	3	5	5	3	5	4	5	5	5	5	4	4	5	4	3	2	1	1	0.5	0	5	4	5	5	3	1	2	1	1	5	5	3	1	1	1	1	0.5	0	0	0	0	1
400	LPN	5	3	4	5	4	4	5	5	3	4	5	5	4	4	3	4	3	3	1	1	1	2	0	0	0	0	1	2	2	4	1	1	1	1	1	5	1	2	0	0	0	1	0	0	0	0	0	1
401	LPN	3	4	4	4	4	4	3	5	4	4	5	5	4	3	3	3	3	3	1	1	1	2	0	0	0	0	3	1	3	3	1	1	1	1	1	2	2	2	0.5	0	0.5	0.5	0	0	0	0	0	0
402	RN	4	4	3	4	2	2	2	4	3	2	3	2	3	2	2	3	3	2	5	5	4	2	1	1	1	0	4	4	4	4	4	1	1	1	1	2	2	1	1	1	1	1	1	0	0	0	0	0
403	LPN	4	4	4	5	5	5	4	4	3	4	5	4	4	4	4	4	4	3	2	2	2	2	0	0	0	0	2	2	2	2	2	1	1	1	2	2	2	2	0	0	0	0	0	0	0	0	0	0
404	LPN	4	5	5	5	5	5	5	5	5	5	5	5	4	4	5	5	4	3	2	2	2	2	0	0	0	0	2	1	3	3	1	1	1	1	1	2	1	1	0	0	0.5	0.5	0	0	0	0	0	0
405	LPN	5	5	5	5	5	5	4	4	5	3	5	5	2	2	2	2	2	2	1	1	1	2	0	0	0	0	5	2	5	5	5	1	1	2	1	5	5	1	1	0	1	1	1	0	0	0	0	1
406	RN	5	4	5	5	3	4	3	5	3	2	5	4	4	5	2	4	2	3	1	2	1	2	0	0	0	0	2	4	2	5	2	1	1	1	1	3	1	1	0	1	0	1	0	0	0	0	0	0.5
407	LPN	4	4	4	4	4	4	3	5	1	1	5	5	3	4	4		3	3	1	2	1	2	0	0	0	0	5	1	5	5	5	1	2		1	5	5	1	1	0	1	1	1	0	0		0	1
408	LPN	5	5	4	5	5	4	5	5	4	4	5	3	4	4	3	3	4	3	3	2	2	2	0.5	0	0	0	2	2	2	3	2	1	1	2	1	3	3	2	0	0	0	0.5	0	0	0	0	0	0.5
409	LPN	3	3	3	2	4	3	3	4	4	2	5	2	2	4	4	3	4	1	1	2	1	2	0	0	0	0	2	1	2	3	1	1	1	1	1	3	3	1	0	0	0	0.5	0	0	0	0	0	0.5
410	LPN	4	3	4	3	2	3	3	4	4	3	5	4	4	1	1	3	4	3	1	1	2	3	0	0	0	0.5	5	3	5	5	1	1	2	3	1	5	1	1	1	0.5	1	1	0	0	0	0.5	0	1
411	LPN	4		4	5				4	4	5	5	5	4	3	5		5		2			3	0			0.5	2	3	2		4							4	0	0.5	0		1
412	LPN	4	4	3	5	5	5	5	5	4	5	4	4	5	5	5	5	5	5	2	2	1	4	0	0	0	1	5	2	5	5	4	1	1	1	1	1	1	2	1	0	1	1	1	0	0	0	0	0
413	LPN	4	5	5	5	4	5	4	4	2	3	4	3	4	3	3	3	3	3	2	2	2	1	0	0	0	0	2	2	2	2	1	1	1	1	1	3	1	1	0	0	0	0	0	0	0	0	0	0.5
414	RN	3	4	5	5	5	5	4	4	4	4	4	4	4	2	3	4	3	3	2	1	1	2	0	0	0	0	2	2	2	2	1	1	1	1	1	1	1	1	0	0	0	0	0	0	0	0	0	0
415	LPN	3	4	4	3	3	3	4	4	3	3	4	4	3	3	3	3	3	3	2	1	1	2	0	0	0	0	2	1	2	2	2	1	1	1	1	1	1	1	0	0	0	0	0	0	0	0	0	0
416	RN	1	4	5	1	1	1	1	5	2	1	2	5	1	1	1	1	1	1	1	1	1	2	0	0	0	0	5	1	5	5	1	1	1	2	1	5	1	2	1	0	1	1	0	0	0	0	0	1
417	LPN	4	4	5	5	5	5	5	5	4	5	5	5	5	5	5	5	5	5	5	2	2	2	1	0	0	0	5	2		4				3				3	1	0		1				0.5
418	LPN	5	5	5	5	5	4	2	5	1	3	4	5	4	3	4	4	4	3	1	1	1	1	0	0	0	0	3	2	3	3	3	1	1	1	1	1	1	1	0.5	0	0.5	0.5	0.5	0	0	0	0	0
419	RN	5	3	4	4	4	4	4	4	4	4	4	4	4	4	4	4	4	2	1	1	2	1	0	0	0	0	2	3	2	3	1	1	2	2	1	3	1	2	0	0.5	0	0.5	0	0	0	0	0	0.5
420	LPN	4	4	3	5	3	3	2	5	3	3	4	4	2	1	1	2	2	1	1	1	1	1	0	0	0	0	1	1	1	1	1	1	1	1	1	3	2	1	0	0	0	0	0	0	0	0	0	0.5
421	LPN	3	3	3	4	3	3	3	4	3	3	4	4	4	4	4	3	3	4	2	2	1	1	0	0	0	0	4	2	2	4	1	1	1	1	1	3	2	2	1	0	0	1	0	0	0	0	0	0.5
422	RN	3	5	4	4	4	3	4	4	3	5	4	4	2	2	2	2	2	2	1	1	1	2	0	0	0	0	3	2	2	3	2	1	1	2	1	3	2	2	0.5	0	0	0.5	0	0	0	0	0	0.5
423	LPN	4	4	4	4	4	4	4	4	4	4	5	4	4	4	4	4	4	4	5		3	2	1		0.5	0	5	1	5	5	5	1	1	4	4	5	5	5	1	0	1	1	1	0	0	1	1	1
424	LPN	4	5	5	3	4	3	4		4	4	5	5	4	5	5	5	5	3	1	4	4	2	0	1	1	0	5	5	5	5	5	2	1	1	1	3	2	1	1	1	1	1	1	0	0	0	0	0.5
425	LPN	3	5	4	4	4	4	5	5	3	4	5	5	3	3	3	3	3	3	2	1	1	2	0	0	0	0	2	1	2	2	1	1	1	1	1	3	1	1	0	0	0	0	0	0	0	0	0	0.5
426	LPN	3	3	2	2	1	2	3	3	3	3	3	2	3	2	2	4	3	3	1	1	2	1	0	0	0	0	2	2	2	2	1	1	1	1	1	5	2	2	0	0	0	0	0	0	0	0	0	1
427	LPN	4	3	4	4	3	4	3	4	3	3	4	3	3	3	3	4	3	3	2	2	2	2	0	0	0	0	5	4	4	4	1	1	1	1	1	5	5	2	1	1	1	1	0	0	0	0	0	1
428	RN	4	4	4	4	4	4	4	4	3	4	4	4	2	3	2	2	2	2	2	1	2	1	0	0	0	0	3	3	3	3	1	1	1	1	1	5	2	1	0.5	0.5	0.5	0.5	0	0	0	0	0	1
429	RN	4	3	4	4	4	5	4	4	4	4	5	5	2	4	2	3	3	2	2	1	1	2	0	0	0	0	3	2	2	4	1	1	1	1	1	1	2	1	0.5	0	0	1	0	0	0	0	0	0
430	LPN		2	3	3	4	4	4	4	3	4	3	5	3	3	3	3	3	3	2	1	2	2	0	0	0	0	5	1	4	5	1	1	1	1	1	3	2	1	1	0	1	1	0	0	0	0	0	0.5
431	RN	4	4	4	4	4	4	3	3	3	3	5	5	3	3	3	4	4	4	2	2	2	1	0	0	0	0	4	3	3	4	3	1	1	1	1	5	2	2	1	0.5	0.5	1	0.5	0	0	0	0	1
432	LPN	4	4	4	5	3	4	4	4	4	5	5	5	2	3	3	4	3	2	2	2	1	2	0	0	0	0	3	1	2	3	1	1	1	1	1	2	1	1	0.5	0	0	0.5	0	0	0	0	0	0
433	LPN	3	5	4	5	5	5	5	5	4	5	5	5	5	4	5	5	5	5	1	2	2	2	0	0	0	0	1	1	1	1	1	1	1	1	1	1	1	1	0	0	0	0	0	0	0	0	0	0
434	LPN	3	3	2	4	3	3	1	4	4	3	4	3	4	4	4	2	3	3	2	2	2	1	0	0	0	0	2	2	3	3	2	1	1	1	1	2	2	1	0	0	0.5	0.5	0	0	0	0	0	0
435	RN	4	4	3	4	4	4	4	4	4	5	5	5	4	4	4	4	4	4	2	2	2	2	0	0	0	0	5	2	2	3	1	1	1	3	1	3	2	2	1	0	0	0.5	0	0	0	0.5	0	0.5
436	RN	5	5	5	5	5	5	4	4	4	4	4	5	4	4	4	4	4	2	4	5	2	3	1	1	0	0.5	5	5	2	4	4	1	1	2	1	5	3	1	1	1	0	1	1	0	0	0	0	1
437	LPN	3	4	4	4	4	4	4	4	4	4	4	4	2	4	4	3	3	3	1	1	1	1	0	0	0	0	5	2	4	4	1	1	2	1	1	4	3	1	1	0	1	1	0	0	0	0	0	1
438	LPN	2	3	3	3	3	3	3	3	3	3	3	4	3	3	3	3	3	3	1	3	1	1	0	0.5	0	0	3	2	2	3	3	1	1	1	1	3	1	1	0.5	0	0	0.5	0.5	0	0	0	0	0.5
439	RN	4	4	4	4	4	4	3	4		3	4	3	3	2	4	3	3	3	2	2	2	1	0	0	0	0	2	2	2	2	3	1	1	2	2	1	2	1	0	0	0	0	0.5	0	0	0	0	0
440	RN	4	4	5	4	4	5	4	4	4	4	4	5	4	4	4	4	4	2	2	3	1	2	0	0.5	0	0	5	2	3	4	2	1	1		1	2	1	2	1	0	0.5	1	0	0	0		0	0
441	LPN	3	2	3	2	2	2	2	4	3	3	4	2	4	2	2	2	2	2	2	2	1	1	0	0	0	0	2	2	3	4	2	1	1	1	1	3	2	1	0	0	0.5	1	0	0	0	0	0	0.5
442	RN	4	3	4	4	3	2	4	4	3	4	4	4	4	4	3	3	3	3	1	2	2	2	0	0	0	0	5	3	3	4	2	1	1	3	2	3	2	3	1	0.5	0.5	1	0	0	0	0.5	0	0.5
443	LPN	5	5	4	4	3	5	4	5	4	4	5	4	4	4	4	4	3	3	1	1	1	1	0	0	0	0	5	1	3	4	4	1	1	3	3	5	3	3	1	0	0.5	1	1	0	0	0.5	0.5	1
444	LPN	5	5	5	5	4	5	5	5	4	5	5	4	4	5	4	5	4	3	1	2	1	2	0	0	0	0	5	2	2	5	2	1	2	1	1	3	2	1	1	0	0	1	0	0	0	0	0	0.5
445	LPN	5	5	5	5	5	5	5	4	4	5	5	5	5	5	5	5	5	5			1	2			0	0						1	1			1	2	1						0	0			0
446	LPN	4	5	4	5	5	4	4	5	4	4	5	4	3	3	2	3	3	2	2	1	2	2	0	0	0	0	2	1	1	4	2	1	1	1	1	1	1	1	0	0	0	1	0	0	0	0	0	0
447	LPN	5	5	5	5	5	5	5	5	5	5	5	5	5	5	5	5	5	5	2	2	2	1	0	0	0	0	4	1	2	4	4	4	1	1	2	1	1	1	1	0	0	1	1	1	0	0	0	0
448	LPN	3	5	5	5	4	4	4	4	4	4	4	4	5	4	3	4	3	3	2		1	2	0		0	0	5	1	5	5	1	1	5	1	1	1	1	2	1	0	1	1	0	0	1	0	0	0
449	RN	2	3	4	2	2	3	2	4	3	4	4	4	4	4	4	4	2	1	1	2	2	2	0	0	0	0	2	2	2	1	1	1	1	1	1	1	1	1	0	0	0	0	0	0	0	0	0	0
450	LPN	5	5	5	5	5	5	5	5	4	5	5	5	5	3	3	3	3	3	1	1	1	2	0	0	0	0	2	1	2	3	1	1	1	1	1	1	1	1	0	0	0	0.5	0	0	0	0	0	0
451	LPN	4	4	4	4	4	4	4	5	4	2	4	4	4	4	4	4	3	2	2	2	2	1	0	0	0	0	2	1	1	2	1	1	1	1	1	2	1	1	0	0	0	0	0	0	0	0	0	0
452	RN	5	5	5	5	5	5	4	4	4	5	5	5	4	4	4		4	3
453	LPN	4	4	3	3	4	3	5	5	4	4	5	5	4	4	4	4	4	4	2	3	2	2	0	0.5	0	0	4	3	2	4	1	1	1	1	1	2	1	3	1	0.5	0	1	0	0	0	0	0	0
454	LPN	4	4	4	4	4	4	4	4	3	4	5	5	4	4	4	4	4	4	2	2	1	2	0	0	0	0	2	2	2	3	2	1	2	2	2	2	3	2	0	0	0	0.5	0	0	0	0	0	0
455	LPN	5	5	5	5	4	4	5	5	4	4	4	4	4	4	4	4	4	5	5	4	2	2	1	1	0	0	5	2	5	5	4	1	2	3	3	4	3	3	1	0	1	1	1	0	0	0.5	0.5	1
456	RN	3	3	3	3	3	3	4	4	4	4	4	4	4	3	3	4	4	4	2	1	2	2	0	0	0	0	3	3	3	3	2	2	2	2	2	3	3	2	0.5	0.5	0.5	0.5	0	0	0	0	0	0.5
457	RN	4	4	4	4	4	4	3	4	2	1	5	5	4	4	1	1	1	2	1	1	1	2	0	0	0	0	2	1	2	2	1	1	1	1	1	2	2	1	0	0	0	0	0	0	0	0	0	0
458	LPN	3	3	3	3	3	3	3	5	2	4	4	4	3	4	4	4	3	3	1	2	2	2	0	0	0	0	5	1	5	5	5	1	2		1	4	4	1	1	0	1	1	1	0	0		0	1
459	LPN	4	4	4	5	3	5	4	4	4	4	5	5	5	4	4	4	4	4	1	2	1	1	0	0	0	0	1	1	1	2	1	1	1	1	1	1	1	1	0	0	0	0	0	0	0	0	0	0
460	LPN	3	3	4	4	3	3	3	3	2	3	4	3	2	2	2	3	3	2	1	1	2	1	0	0	0	0	2	1	2	2	2	1	1	1	1	2	2	1	0	0	0	0	0	0	0	0	0	0
461	LPN	4	4	4	4	2	4	2	4	4	2	4	4	4	4	4	4	4	3	2	2	1	1	0	0	0	0	1	1		2	1	1	1	1	1	2	2	1	0	0		0	0	0	0	0	0	0
462	RN	2	2	2	2	2	2	2	5	2	2	5	4	2	2	2	2	2	2	1	1	2	2	0	0	0	0	2	2	2	2	1	1	1	1	1	2	1	1	0	0	0	0	0	0	0	0	0	0
463	RN	2	4	2	3	2	3	3	4	2	3	4	4	3	3	4	4	4	2	2	2	2	2	0	0	0	0	3	2	2	3	2	1	1	2	2	2	2	3	0.5	0	0	0.5	0	0	0	0	0	0
464	LPN	5	1	5	5	5	4	5	5	4	4	5	5	5	4	3	4	5	4	2	2	2	2	0	0	0	0	2	2	3	3	3	1	1	3	2	2	2	2	0	0	0.5	0.5	0.5	0	0	0.5	0	0
465	LPN	4	4	5	5	5	4	4	4	3	4	5	5	4	4	5	4	5	2	5	5	2	2	1	1	0	0	4	2	5	4	1	1	2	1	1	4	3	2	1	0	1	1	0	0	0	0	0	1
466	RN	4	2	5	5	4	5	4	4	3	3	4	4	4	4	3	3	3	2	1	1	1	2	0	0	0	0	3	3	3	3	1	1	1	1	1	1	1	1	0.5	0.5	0.5	0.5	0	0	0	0	0	0
467	RN	4	5	4	5	4	4	5	5	3	4	4	5	4	4	3	3	4	3	3	5	2	3	0.5	1	0	0.5	4	3	4	4	1	1	1	2	1	5	1	2	1	0.5	1	1	0	0	0	0	0	1
468	LPN	4	3	4	4	3	4	3	4	3	3	4	3	4	4	4	3	4	4	5	5	2	2	1	1	0	0	5	1	5	5	2	1	2	1	1	5		1	1	0	1	1	0	0	0	0	0	1
469	RN	3	3	3	3	3	3	5	5	4	4	5	4	4	4	3	3	3	3	1	1	1	2	0	0	0	0	3	1	3	3	1	1	1	1	1	1	1	1	0.5	0	0.5	0.5	0	0	0	0	0	0
470	LPN	5	4	4	4	4	4	4	4	4	4	4	4	4	4	4	2	2	4	2	2	2	2	0	0	0	0	2	1	2	3	2	1	2	1	1	2	1	2	0	0	0	0.5	0	0	0	0	0	0
471	RN	4	4	4	5	5	3	3	4	4	4	4	4	4	4	4	4	4	4	1	2	3	1	0	0	0.5	0	4	4	2	4	1	3	1	3	2	4	3	2	1	1	0	1	0	0.5	0	0.5	0	1
472	RN	4	4	4	4	3	3	3	4	4	3	4	4	4	4	3	4	3	3	2	1	2	2	0	0	0	0	3	4	2	3	2	1	1	1	1	2	1	2	0.5	1	0	0.5	0	0	0	0	0	0
473	LPN	3	3	3	3	3	3	3	4	4	4	4	4	4	4	4	4	4	3	1	3	1	2	0	0.5	0	0	4	2	5	5	5	1	1	2	2	1	2	2	1	0	1	1	1	0	0	0	0	0
474	LPN	4	5	5	5	5	4	4	4	3	4	4	4	4	4	3	4	4	3	1	4	1	2	0	1	0	0	3	1	3	3	3	1	1	1	1	1	1	3	0.5	0	0.5	0.5	0.5	0	0	0	0	0
475	LPN	4	4	4	4	4	4	5	4	4	4	4	5	4	4	4	4	4	2	1	2	1	1	0	0	0	0	4	1	4	5	5	1	1	1	1	4	1	1	1	0	1	1	1	0	0	0	0	1
476	RN	1	2	3	2	1	2	1	5	2	3	5	3	4	4	4	4	4	3	1	1	1	2	0	0	0	0	5	1	5	5	5	1	2	1	1	5	1	1	1	0	1	1	1	0	0	0	0	1
477	LPN	5	5	5	5	5	5	3	4	3	4	5	3	5	1	5	5	5	1	1	2	1	1	0	0	0	0	1	1	1	2	2	1	1	2	1	1	1	2	0	0	0	0	0	0	0	0	0	0
478	LPN	3	2	3	4	3	3	4	4	4	3	4	4	4	5	4	4	3	3	1	1	1	1	0	0	0	0	2			2	1	1	1	1	1	2	1	1	0			0	0	0	0	0	0	0
479	RN	4	4	4	4	4	4	4	4	3	2	4	4	4	4	4	4	4	4	1	1	1	2	0	0	0	0	3	1	3	3	3	1	1	1	1	1	1	1	0.5	0	0.5	0.5	0.5	0	0	0	0	0
480	RN	4	4	3	3	3	3	4	5	2	4	3	3	4	5	5	5	4	3	3	3	2	2	0.5	0.5	0	0	3	3	4	4	1	1	1	1	1	2	1	2	0.5	0.5	1	1	0	0	0	0	0	0
481	LPN	4	4	3	4	4	4	4	4	3	4	5	4	3	3	3	4	3	3	2	3	2	3	0	0.5	0	0.5	5	4	4	5	1	1	1	1	1	5	3	2	1	1	1	1	0	0	0	0	0	1
482	RN	5	3	4	5	3	3	4	5	3	1	4	3	2	2	2	2	2	2	1	1	2	2	0	0	0	0	2	2	2	2	2	1	1	1	1	3		1	0	0	0	0	0	0	0	0	0	0.5
483	LPN	4	4	5	5	5	5	4	4	4	4	4	4	4	4	4	4	3	3	2	2	1	2	0	0	0	0	3	1	3	3	2	1	1	2	2	2	2	2	0.5	0	0.5	0.5	0	0	0	0	0	0
484	LPN	5	4	4	4	4	5	4	5	5	5	5	5	5	5	3	5	5	5	2	2	1	3	0	0	0	0.5	5	4	5	5	5	1	4	4	2	3	1	4	1	1	1	1	1	0	1	1	0	0.5
485	RN	3	3	4	4	4	3	4	4	4	4	5	5	3	4	3	4	4	2	2	1	1	2	0	0	0	0	5	5	4	5	1	1	1	1	1	1	1	2	1	1	1	1	0	0	0	0	0	0
486	RN	4	4	4	4	4	4	3	4	3	3	4	3	4	4	4	4	4	4	1	1	1	2	0	0	0	0	3	1	2	3	1	1	1	1	1	3	2	1	0.5	0	0	0.5	0	0	0	0	0	0.5
487	LPN	3	4	4	5	5	3	3	5	2	2	5	5	4	2	3	3	3	2	1	2	2	1	0	0	0	0	2	1	1	4	1	1	1	1	1	1	1	1	0	0	0	1	0	0	0	0	0	0
488	LPN	4	4	4	4	4	4	5	5	4	5	5	5	5	2	4	5	5	4	2	3	2	2	0	0.5	0	0	3	1	3	3	2	1	1		1	2	1	3	0.5	0	0.5	0.5	0	0	0		0	0
489	RN	4	4	4	4	3	3	4	4	4	4	4	4	2	2	2	3	3	3	1	1	1	1	0	0	0	0	3	2	2	2	1	1	1	1	1	3	2	1	0.5	0	0	0	0	0	0	0	0	0.5
490	LPN	3	2	4	4	3	3	3	4	2	4	4	4	1	2	2	2	2	2	1	1	2	1	0	0	0	0	3	2	3	2	1	1	1	1	1	3	3	1	0.5	0	0.5	0	0	0	0	0	0	0.5
491	RN	5	5	5	5	5	5	5	4	4		5	5	3	4	2	4		3	2	2	2	2	0	0	0	0	5	4	4	5	5	1	1	1		5	2	1	1	1	1	1	1	0	0	0		1
492	RN	4	4	4	4	4	4	2	4	3	4	4	5	2	4	2	3	3	3	1	2	1	1	0	0	0	0	2	1	3	5	1	1	1	1	1	2	1	1	0	0	0.5	1	0	0	0	0	0	0
493	RN	4	4	4	4	4	4	4	4	4	3	4	4	2	2	1	2	2	1	1	1	1	1	0	0	0	0	2	2	1	2	1	1	1	1	1	1	1	1	0	0	0	0	0	0	0	0	0	0
494	RN	2	3	2	3	2	1	4	3	3	3	4	4	4	3	3		3	2	2	2	2	2	0	0	0	0	4	2	2	4	1	1	2	1	1	4	1	1	1	0	0	1	0	0	0	0	0	1
495	RN	2	3	3	3	2	3	3	4	2	3	4	3	2	2	2	2	2	2	1	2	4	1	0	0	1	0	3	3	3	3	2	1	1	1	1	4	4	1	0.5	0.5	0.5	0.5	0	0	0	0	0	1
496	RN	2	3	3	3	2	2	4	4	4	4	4	4	2	2	2	2	2	2	1	1	1	2	0	0	0	0	2	1	2	2	1	1	1	1	1	3	3	1	0	0	0	0	0	0	0	0	0	0.5
497	RN	5	5	5	5	5	5	4	3	3	4	4	5	3	3	3	4	4	4	2	2	2	3	0	0	0	0.5	5	5	5	5	5	1	1	4	2	5	2	1	1	1	1	1	1	0	0	1	0	1
498	LPN	4	2	5	4		5	4			5	5	4	4	3	3	4	3	3	2	2	1	1	0	0	0	0	3	1	3	3	1	1	1	1	1	1	1	1	0.5	0	0.5	0.5	0	0	0	0	0	0
499	RN	3	3	3	3	3	3	3	5	3	2	4	3	2	3	4	4	4	3	1	1	1	2	0	0	0	0	2	1	2	2	1	1	1	1	1	2	1	1	0	0	0	0	0	0	0	0	0	0
500	LPN	4	4	4	4	4	4	4	4	4	4	4	5	4	4	4	4	4	1	2	2	2	1	0	0	0	0	5	3	5	5	1	1	1	1	1	1	1	2	1	0.5	1	1	0	0	0	0	0	0
501	LPN	3	4	3	3	3	3	4	5	3	4	5	5	2	3	3	3	3	3	1	4	1	1	0	1	0	0	2	1	2	4	1	1	1	1	1	1	3	1	0	0	0	1	0	0	0	0	0	0
502	RN	1	1	1	1	1	1	4	4	1	1	4	4	1	1	4	2	2	2	1	1	1	1	0	0	0	0	3	2	1	2	1	1	1	1	1	2	2	1	0.5	0	0	0	0	0	0	0	0	0
503	RN	5	5	5	5	5	5	4	4	3	3	3	3	4	4	3	4	3	3	5	5	2	2	1	1	0	0	5	5		3	2	1	1	1	1	3	2	2	1	1		0.5	0	0	0	0	0	0.5
504	RN	3	2	3	5	2	3	1	4	3	2	5	4	5	5	3	4	4	4	2	2	2	2	0	0	0	0	2	2	3	3	2	1	1	1	1	3	1	1	0	0	0.5	0.5	0	0	0	0	0	0.5
505	LPN	5	3	4	4	5	4	4	4	3	4	5	5	4	5	5	5	5	3	3	5	1	2	0.5	1	0	0	5	2	4	5	2	1	1	1	1	5	3	1	1	0	1	1	0	0	0	0	0	1
506	LPN	4	4	4	4	4	4	3	4	3	4	4	4	4	4	4	4	3	3	1	1	2	1	0	0	0	0	2	1	2	2	1	1	1	1	1	3	2	1	0	0	0	0	0	0	0	0	0	0.5
507	LPN	3	4	2	3	3	2	4	5	5	3	5	5	5	5	5	5	5	5	2	2	2	2	0	0	0	0	3	2	1	3	2	1	1	1	1	1	2	1	0.5	0	0	0.5	0	0	0	0	0	0
508	RN	4	4	4	4	4	2	5	5	4	5	5	5	3	3	3	4	4	2	4	4	2	3	1	1	0	0.5	5	4	5	5	3	1	1	2	1	5	2	2	1	1	1	1	0.5	0	0	0	0	1
509	LPN	4	3	4	3	4	4	3	4	4	4	4	4	4	4	4	3	4	4	1	1	1	1	0	0	0	0	1	1	1	2	2	1	1	1	1	1	1	1	0	0	0	0	0	0	0	0	0	0
510	LPN	5	4	5	5	5	5	5	4	3	4	5	5	4	3	3	4	4	2	1	1	1	2	0	0	0	0	2	1	3	3	1	1	1	1	1		4	1	0	0	0.5	0.5	0	0	0	0	0
511	RN	1	3	1	1	3	1	1	4	3	3	4	4	1	2	2	4	2	3	2	2	1	2	0	0	0	0	5	3	5	5	3	1	1	1	1	5	1	1	1	0.5	1	1	0.5	0	0	0	0	1
512	LPN	4	4	4	4	4	4	4	4	4	4	5	4	4	3	3	4	4	2	1	2	2	2	0	0	0	0	5	1	4	5	1	1	1	1	1	1	1	1	1	0	1	1	0	0	0	0	0	0
513	LPN	4	4	4	4	4	4	4	4	4	4	5	5	4	4	4	4	4	2	2	2	2	2	0	0	0	0	4	1	5	5	2	1	1		1	4	1	2	1	0	1	1	0	0	0		0	1
514	LPN	2	3	2	2	3	2	2	4	4	3	4	4	4	3	3	4	2	2	1	1	1	1	0	0	0	0		1	1	2	1	1	1	1	1	2	2	1		0	0	0	0	0	0	0	0	0
515	LPN	3	5	4	4	5	2	5	5	3	4	5	3	2	4	2	3	3	2	5	2	1	1	1	0	0	0	5	2	4	5	1	1	1	1	1	4	2	1	1	0	1	1	0	0	0	0	0	1
516	LPN	1	3	1	1	2	3	4	4	1	2	1	4	1	3	4	4	4	1	1	1	1	2	0	0	0	0	5	1	5	5	1	1	1	1	1	4	1	1	1	0	1	1	0	0	0	0	0	1
517	LPN	5	5	4	3	3	3	3	5	3	2	5	5	3	3	3	3	3	3	1	1	1	1	0	0	0	0	3	1	1	3	1	1	1	1	1	3	2	1	0.5	0	0	0.5	0	0	0	0	0	0.5
518	LPN	3	4	4	4	3	2	4	4	3	4	4	4	4	3	2	3	3	3	3	3	2	1	0.5	0.5	0	0	3	2	1	3	1	1	1	2	1	3	2	1	0.5	0	0	0.5	0	0	0	0	0	0.5
519	LPN	3	5	4	5	4	2	4	4	4	3	5	3	4	3	4	4	4	3	1	2	2	1	0	0	0	0	2	1	3	4	1	1	1	1	1	2	2	2	0	0	0.5	1	0	0	0	0	0	0
520	LPN	4	5	5	5	5	5	5	5	4	4	5	5	5	5	4	5	4	3	2	1	1	2	0	0	0	0	2	1	3	3	2	1	1	1	1	2	1	1	0	0	0.5	0.5	0	0	0	0	0	0
521	RN	2	3	3	4	3	3	4	4	3	4	4	4	4	4	4	4	3	3	2	2	1	2	0	0	0	0	5	4	5	5	3	1	2	3	1	5	5	3	1	1	1	1	0.5	0	0	0.5	0	1
522	LPN	4	5	4	4	4	4	4	4	4	5	5	5	4	4	4	4	4	4	2	5	2		0	1	0		5	2	5	5	5	1	1	1	1	2			1	0	1	1	1	0	0	0	0	0
523	RN	5	5	5	5	5	2	5	5	5	5	5	5	3	4	4	4	4	3	2	2	2	3	0	0	0	0.5	5	5	5	5	2	1	2	1	1	5	2	1	1	1	1	1	0	0	0	0	0	1
524	LPN	1	2	2	3	1	2	2	4	2	2	3	5	1	1	1	1	1	1	1	1	1	1	0	0	0	0	2	1	1	2	1	1	1	1	1	2	1	1	0	0	0	0	0	0	0	0	0	0
525	RN	4	5	5	5	5	4	4	5	4	4	4	5	3	4	4	4	3	3	1	1	1	1	0	0	0	0	3	1	3	3	1	1	1	2	1	4	2	2	0.5	0	0.5	0.5	0	0	0	0	0	1
526	LPN	4	4	4	4	3	4	4	4	2	2	4	4	2	2	2	2	2	2	1	1	1	2	0	0	0	0	3	1	1	3	1	1	1	1	1		2	1	0.5	0	0	0.5	0	0	0	0	0
527	LPN	5	5	5	5	5	5	4	5	5	4	5	4	4	4	4	4	4	4	5	5	5	5	1	1	1	1	4	3	4	5	5	2	2	2	2	2	2	2	1	0.5	1	1	1	0	0	0	0	0
528	RN	3	4	4	4	4	4	4	4	4	4	4	4	4	3	3	3	3	4	5	4	3	2	1	1	0.5	0	4	3	5	5	2	1	2	1	1	2	2	1	1	0.5	1	1	0	0	0	0	0	0
529	RN	2	4	3	2	4	2	2	4	2	2	4	3	4	2	4	4	4	2	1	1	2	2	0	0	0	0	4	2	3	4	2	1	2	2	2	4	4	2	1	0	0.5	1	0	0	0	0	0	1
530	LPN	3	3	3	3	3	3	4	4	3	4	4	4	4	4	4	4	3	3	2	1	1	2	0	0	0	0	2	1	3	3	1	1	1	1	1	4	2	1	0	0	0.5	0.5	0	0	0	0	0	1
531	LPN	4	4	4	4	3	3	5	5	4	4	5	4	4	4	5	5	4	3	3	5	2	3	0.5	1	0	0.5	5	4	5	5	3	1	2	1	1	4	1	2	1	1	1	1	0.5	0	0	0	0	1
532	LPN	5	5	5	5	5	5	5	5	3	4	5	5	5	5	5	5	5	3	3	2	2	2	0.5	0	0	0	5	1	2	5	2	1	1	1	1	4	3	1	1	0	0	1	0	0	0	0	0	1
533	LPN	5	5	5	5	5	5	5	5	4	4	5	5	4	4	4	4	4	3				1				0	4	2	1	4	1	1	1	1	1	2	2	1	1	0	0	1	0	0	0	0	0	0
534	LPN	3	3	3	4	4	4	3	4	3	4	4	4	2	4	2	3	3	3	1	1	1	2	0	0	0	0	2	1	2	3	2	1	1	1	1	2	1	2	0	0	0	0.5	0	0	0	0	0	0
535	RN	4	3	4	4	4	3	4	4	4	4	5	4	3	3	3	3	4	3	1	2	1	2	0	0	0	0	3	2	2	3	1	1	1	1	1	3	3	1	0.5	0	0	0.5	0	0	0	0	0	0.5
536	RN	3	5	5	5	5	5	4	4	4	4	4	3	4	4	4	4	3	3	4	2	2	2	1	0	0	0	2	2	1	2	1	1	2	1	1	2	2	1	0	0	0	0	0	0	0	0	0	0
537	RN	4	4	4	4	3	4	4	4	4	4	5	4	3	3	3	4	4	3	5	1	1	2	1	0	0	0	4	3	2	3	1	1	1	1	2	4	2	1	1	0.5	0	0.5	0	0	0	0	0	1
538	LPN	4	3	3	4	3	3	4	4	4	4	5	5	4	3	4	4	4	4	2	2	1	2	0	0	0	0	3	2	2	2	1	1	1	1	1	2	2	2	0.5	0	0	0	0	0	0	0	0	0
539	LPN	3	2	2	2	3	2	3	4	3	3	4	5	4	4	4	4	4	4	1	2	1	1	0	0	0	0	2	1	2	4	1	1	1	1	1	3	1	1	0	0	0	1	0	0	0	0	0	0.5
540	LPN	3	4	4	4	3	4	4	4	3	4	4	4	4	4	2	3	2	2	1	1	1	2	0	0	0	0	3	1	2	3	1	1	1	1	1	1	1	1	0.5	0	0	0.5	0	0	0	0	0	0
541	LPN	4	4	5	4	5	5	5	5	4	5	5	5	4		2	2	4	3	2	2	2	1	0	0	0	0	3	3	3	3	4	1	1				2	1	0.5	0.5	0.5	0.5	1	0	0
542	LPN	2	2	3	2	2	2	3	3	2	2	3	4	3	2	2	2	2	2	2	2	1	2	0	0	0	0	5	1	5	2	1	1	1	1	1	1	1	1	1	0	1	0	0	0	0	0	0	0
543	LPN	2	2	4	4	2	1	4	4	4	3	4	3	4	4	4	4	4	4	5	1	1	1	1	0	0	0	5	1	5	5	2	1	2	1	1	4	3	1	1	0	1	1	0	0	0	0	0	1
544	LPN	4	3	3	4	4	3	4	4	3	3	4	4	4	4	4	4	4	3	1	2	1	1	0	0	0	0	2	1	2	3	1	1	1	1	1	4	1	1	0	0	0	0.5	0	0	0	0	0	1
545	LPN	4	4	3	3	3	3	4	4	3	4	4	3	4	4	4	4	4	4	5	5	2	2	1	1	0	0	5	1	5	5	1	1	2	2	1	5	5	2	1	0	1	1	0	0	0	0	0	1
546	LPN	3	3	3	3	3	3	3	3	3	4	4	3	3	3	3	3	3	3	1	1	1	1	0	0	0	0	3	1	2	3	1	1	1	1	1	2	2	1	0.5	0	0	0.5	0	0	0	0	0	0
547	LPN								5	5	5	5	5										2				0	5		5	5	5				1		5		1		1	1	1				0
548	LPN	4	4	4	5	4	5	5	5	5	5	5	5	4	4	5	4	4	5	2	3	2	2	0	0.5	0	0	4	2	3	4	2	2	2	3	2	2	1	2	1	0	0.5	1	0	0	0	0.5	0	0
549	LPN	2	3	4	3	3	3	4	4	4	4	5	5	4	3	4	4	4	2	4	3	2	1	1	0.5	0	0	5	2	5	5		1	1		1	4	4	1	1	0	1	1		0	0		0	1
550	RN	4	5	5	5	5	5	4	4	3	4	5	5	2	3	2	1	1	1	5	5	2	2	1	1	0	0	5	5	4	4	4	1	1	1	1	5	1	1	1	1	1	1	1	0	0	0	0	1
551	LPN	3	4	3	4	3	3	3	4	4	3	4	4	2	3	3	3	3	3	1	1	1	1	0	0	0	0	2	1		2	1	1	1	1	1	2	1	1	0	0		0	0	0	0	0	0	0
552	RN	5	5	5	5	4	4	3	4	3	3	4	3	1	3	3	3	3	3	2	2	1	1	0	0	0	0	1	1	1	1	1	1	1	1	1	2	2	1	0	0	0	0	0	0	0	0	0	0
553	RN	2	3	1	4	3	3	4	4	3	2	5	5	3	4	3	4	2	1	1	1	3	2	0	0	0.5	0	3	3	3	3	3	1	1	1	1	3	3	2	0.5	0.5	0.5	0.5	0.5	0	0	0	0	0.5
554	LPN	3	3	4	5	4	4	5	4	4	4	5	5	4	4	4	4	3	3	3	3	2	2	0.5	0.5	0	0	2	1	2	2	2	1	1	1	2	3	2	1	0	0	0	0	0	0	0	0	0	0.5
555	LPN	2	2	4	3	3	3	3	4	4	3	4	5	2	4	4	4	4	2	2	1	1	2	0	0	0	0	3	1	3	4	1	1	1	1	1	4	2	1	0.5	0	0.5	1	0	0	0	0	0	1
556	LPN	4	4	4	4	4	3	3	4	4	4	4	4	4	4	4	3	4	4	4	4	2	2	1	1	0	0	2	2	3	3	1	1	2	1	1	3		2	0	0	0.5	0.5	0	0	0	0	0	0.5
557	LPN	3	4	4	4	4	4	4	4	3	4	4	4	3	3	3	3	3	3	1	2	2	2	0	0	0	0	2	1	2	2	1	1	1	1	1	1	2	2	0	0	0	0	0	0	0	0	0	0
558	LPN	4	4	4	4	3	4	4	4	4	4	4	4	4	4	4	4	4	3	5	5	1	1	1	1	0	0	5	3	3	5	2	1	1	1	1	2	2	1	1	0.5	0.5	1	0	0	0	0	0	0
559	RN	4	2	5	5	4	4	5	4	5	5	5	5	5	5	5	5	5	5	2	2	2	2	0	0	0	0	4	3	4	4	1	1	2	4	3	4	4	3	1	0.5	1	1	0	0	0	1	0.5	1
560	LPN	1	1	3	1	1	1	2	4	3	1	4	4	3	2	2	2	2	2	2	2	1	2	0	0	0	0	2	1	3	3	1	1	1	1	1	2	2	1	0	0	0.5	0.5	0	0	0	0	0	0
561	RN	1	3	2	3	1	1	5	4	3	3	4	5	3	2	1	2	4	3	2	2	2	2	0	0	0	0	3	2	2	3	1	1	1	1	1	2	1	3	0.5	0	0	0.5	0	0	0	0	0	0
562	LPN	3	4	3	4	3	3	4	5	3	3	4	5	3	3	3	3	3	3	1	1	1	1	0	0	0	0	2	1	2	1	1	1	1	1	1	2	2	1	0	0	0	0	0	0	0	0	0	0
563	LPN	3	5	3	5	5	3	5	5	5	5	5	5	3	3	3	3	3	3	1	1	1	1	0	0	0	0	4	1		4	4	1	1	1	1	1	1	1	1	0		1	1	0	0	0	0	0
564	RN	4	4	5	5	4	4	4	3	3	4	4	5	2	4	4	4	3	3	1	1	1	1	0	0	0	0	3	3	3	3	1	1	1	1	1	4	2	1	0.5	0.5	0.5	0.5	0	0	0	0	0	1
565	LPN	4	4	4	4	4	4	4	4	4	5	5	5	4	4	4	4	4	4	2	2	2	1	0	0	0	0	2	2	2	2	2	1	1	1	1	1	1	1	0	0	0	0	0	0	0	0	0	0
566	RN	5	3	5	5	4	4	4	5	5	5	5	5	5	5	5	5	5	4	2	2	2	2	0	0	0	0	4	4	4	4	1	1	2	1	1	2	1	2	1	1	1	1	0	0	0	0	0	0
567	RN	3	4	5	3	3	5	3	4	2	2	4	5	4	4	3	3	2	1	5	5	4	2	1	1	1	0	5	5	5	5	5	1	1	4	1	5	2	5	1	1	1	1	1	0	0	1	0	1
568	LPN	4	5	4	4	4	4	4	4	3	4	4	4	3	3	3	4	3	3	2	2	2	1	0	0	0	0	3	1	3	3	1	1	1	1	1	3	1	2	0.5	0	0.5	0.5	0	0	0	0	0	0.5
569	LPN	3	4	4	5	4	4	4	5	4	4	4	4	3	4	2	2	2	2	2	2	1	2	0	0	0	0	3	1	1	3	1	1	1	1	1	2	1	1	0.5	0	0	0.5	0	0	0	0	0	0
570	LPN	3	4	4	4	3	2	4	4	2	3	4	4	4	4	3	4	3	4	1	1	2	2	0	0	0	0	3	2	2	3	2	1	2	2	1	3	2	1	0.5	0	0	0.5	0	0	0	0	0	0.5
571	LPN	3	3	3	3	3	3	3	4	3	4	4	2	4	4	4	4	4	4	1	2	3	1	0	0	0.5	0	2	2	4	4	1	1	2	2	1	1	1	2	0	0	1	1	0	0	0	0	0	0
572	LPN	4	3	4	4	4	4	4	4	3	3	4	4	4	2	4	4	4	3	2	1	1	1	0	0	0	0	1	1	2	2	1	1	1	1	1	1	1	1	0	0	0	0	0	0	0	0	0	0
573	LPN	3	4	4	5	4	5	4	5	4	4	5	5	4	3	3	4	4	4	1	2	1	2	0	0	0	0	1	1	2	2	1	1	1	1	1	1	1	1	0	0	0	0	0	0	0	0	0	0
574	LPN	5	5	5	5	4	5	4	4	5	4	5	5	5	4	5	5	4	4	1	1	1	1	0	0	0	0	2	1	2	2	1	2	1	1	2	2	2	2	0	0	0	0	0	0	0	0	0	0
575	LPN	5	4	4	4	4	4	2	4	2	4		5	4	4	2	2	4	4	2	3	1	1	0	0.5	0	0	1	1	1	2	1	1	1	1	1	1	2	1	0	0	0	0	0	0	0	0	0	0
576	LPN	3						5	4	4	4	5	4	4	4	4	4	4	3	2	2	2	2	0	0	0	0	5	2	3	5	1	1	2	1	1	5	3	2	1	0	0.5	1	0	0	0	0	0	1
577	RN	2	2	2	3	2	2	4	4	4	3	4	5	4	3	4	4	4	2	2	2	1	2	0	0	0	0	2	2	2	2	1	1	1	1	1	1	1	2	0	0	0	0	0	0	0	0	0	0
578	LPN	3	3	2	3	3	3	4	4	4	4	4	3	4	4	4	4	4	4	1	1	1	2	0	0	0	0	3	1	3	3	1	1	3	1	3	3	3	1	0.5	0	0.5	0.5	0	0	0.5	0	0.5	0.5
579	LPN	2	2	3	2	2	2	2	4	3	3	4	4	4	4	4	4	2	3	1	1	1	1	0	0	0	0	2	1	2	2	1	1	1	1	1	2	1	1	0	0	0	0	0	0	0	0	0	0
580	RN	3	3	5	5	5	5	5	5	3	5	5	5	4	4	4	3	3	3	1	2	2	4	0	0	0	1	5	4	3	4	4	1	1	3	2	3	4	4	1	1	0.5	1	1	0	0	0.5	0	0.5
581	LPN	4	3	4	3	3	3	4	3	3	4	4	3	3	3	3	3	3	3	1	2	1	2	0	0	0	0	2	1	1	2	1	1	1	1	1	2	2	2	0	0	0	0	0	0	0	0	0	0
582	RN	3	4	4	3	3	2	4	4	2	3	4	4	2	3	2	2	3	3	2	2	2	2	0	0	0	0	5	5	3	5	4	1	1	1	1	5	1	1	1	1	0.5	1	1	0	0	0	0	1
583	LPN	3	3	4	3	3	3	4	4	4	3	4	3	4	3	3	3	3	3	2	2	2	2	0	0	0	0	2	2	3	3	3	2	3	3	3	2	3	2	0	0	0.5	0.5	0.5	0	0.5	0.5	0.5	0
584	RN	2	4	4	2	4	2	3	4	4	3	5	4	4	4	4	4	4	4	2	2	2	2	0	0	0	0	3	2	3	4	2	1	1	2	1	3	3	1	0.5	0	0.5	1	0	0	0	0	0	0.5
585	LPN	2	5	5	5	5	4	4	5	4	3	4	3	3	2	2	4	3	2	2	2	2	2	0	0	0	0	2	1	2	2	1	1	1	1	1	2	1	1	0	0	0	0	0	0	0	0	0	0
586	LPN	4	4	4	4	3	3	3	4	4	3	4	4	3	4	3	3	3	3	2	2	2	1	0	0	0	0	4	1	1	4	2	1	1	1	1	4	2	2	1	0	0	1	0	0	0	0	0	1
587	RN	3	1	5	5	5	5	3	4	4	5	5	5	4	4	4	3	3	3	2	3	2	2	0	0.5	0	0	3	2	2	3	2	1	2	1	1	3	2	1	0.5	0	0	0.5	0	0	0	0	0	0.5
588	LPN	4	4	4	4	4	4	4	4	3	4	4	4	3	4	4	4	4	4	2	2	2	2	0	0	0	0	5	2	5	5	3	3	1	2	1	4	1	4	1	0	1	1	0.5	0.5	0	0	0	1
589	LPN		3	3	4	4	3	3	5	4	4	5	5	4	4	4	4	4	3	2	2	2	1	0	0	0	0	3	1	2		4	1	1	4	1	3	3	2	0.5	0	0		1	0	0	1	0	0.5
590	RN	4	4	4	4	4	3	4	4	3	4	4	4	3	2	3	3	3	3	2	2	1	2	0	0	0	0	2	2	2	2	1	1	1	1	1	1	2	1	0	0	0	0	0	0	0	0	0	0
591	LPN	3	4	4	4	4	4	4	4	3	4	4	4	4	4	4	3	4	3	1	1	1	2	0	0	0	0	5	3	4	5	5	1	1	2	1	5	4	4	1	0.5	1	1	1	0	0	0	0	1
592	RN	4	2	1	1	2	1	3	5	2	4	5	3	5	4	4	4	4	1	1	1	2	2	0	0	0	0	5	4	5	5	2	1	2	1	1	3	2	2	1	1	1	1	0	0	0	0	0	0.5
593	RN	3	3	4	4	3	3	2	3	3	2	4	4	2	3	3	4	4	4	2	2	2	2	0	0	0	0	2	2	2	2	1	1	1	1	2	2	2	1	0	0	0	0	0	0	0	0	0	0
594	RN	4	4	4	4	4	4	4	4	3	3	5	5	4	4	4	4	4	4	1	2	1	2	0	0	0	0	2	2	2	2	1	1	2	1	1	2	2	1	0	0	0	0	0	0	0	0	0	0
595	LPN	2	2	3	3	4	3	3	4	3	2	4	4	4	4	4	4	4	3	1	1	2	2	0	0	0	0	2	1	2	2	1	1	1	1		2	2	1	0	0	0	0	0	0	0	0		0
596	LPN	3	3	3	3	2	3	4	4	4	4	4	4	3	3	3	2	3	2	1	1	1	2	0	0	0	0	2	1	2	3	3	1	1	1	1	3	3	1	0	0	0	0.5	0.5	0	0	0	0	0.5
597	LPN	3	3	4	3	3	4	4	4	3	4	4	4	4	4	3	4	3	3	2	2	2	1	0	0	0	0	2	1	2	2		1	1	1	1	2	1	1	0	0	0	0		0	0	0	0	0
598	LPN	4	4	4	5	4	4	4	4	4	4	4	4	4	3	3	3	3	3	1	1	1	1	0	0	0	0	2	1	2	2	1	1	1	1	1	2	1	1	0	0	0	0	0	0	0	0	0	0
599	RN	4	4	5	4	3	5	4	4	4	4	5	3	3	4	3	3	3	3	3	2	1	2	0.5	0	0	0	3	2	3	3	1	1	1	2	1	4	2	3	0.5	0	0.5	0.5	0	0	0	0	0	1
600	RN		4	4	4	4	4	4	4	4	4	4	4	4	4	4	4	4	3	4	4	2	2	1	1	0	0	5	3	5	5	2	1	2	2	1	5	5	2	1	0.5	1	1	0	0	0	0	0	1
601	LPN	3	5	5	5	5	5	4	5	2	2	5	3	4	4	3	5	3	2	2	5	2	2	0	1	0	0	3	2	1	3	3	1	3	1	1	3	1	3	0.5	0	0	0.5	0.5	0	0.5	0	0	0.5
602	LPN	3	4	3	4	3	3	3	4	2	4	5	1	3	2	2	4	3	4	2	1	1	1	0	0	0	0	2	1	5	3	2	1	1	1	1	3	2	1	0	0	1	0.5	0	0	0	0	0	0.5
603	LPN	4	5	4	5	4	4	4	4	4	4	5	5	4	4	4	5	4	4	2	2	2	1	0	0	0	0	3	1	2	3	1	1	1	1	1	3	3	2	0.5	0	0	0.5	0	0	0	0	0	0.5
604	LPN	3	4	4	4	3	3	4	4	3	4	4	4	3	4	3	3	3	3	2	2	1	1	0	0	0	0	3	2	2	3	1	1	1	1	1	3	2	1	0.5	0	0	0.5	0	0	0	0	0	0.5
605	RN	4	4	4	5	5	4	4	4	3	4	4	4	5	4	4	4	4	4	2	2	2	4	0	0	0	1	4	3	3	4	2	1	2	2	1	2	1	1	1	0.5	0.5	1	0	0	0	0	0	0
606	LPN	1	5	4	4	4	4	4	5	3	4	5	4	4	4	4	4	4	4	1	2	1	2	0	0	0	0	2	1	2	2	1	1	1	1	1	1	1	1	0	0	0	0	0	0	0	0	0	0
607	LPN	5	5	5	5	5	5		5	5	5	5	5	5	5	5	5	5	5	3	5	4	6	0.5	1	1	0	5	1	5	5	1	1	2	1	2	5	2	1	1	0	1	1	0	0	0	0	0	1
608	RN	5	5	5	5	5	5	4	4	4	4	5	5	4	5	4	5	4	4	4	4		1	1	1		0	2	2	1	1	2	1	1	2	2	3	2	2	0	0	0	0	0	0	0	0	0	0.5
609	LPN	4	4	4	4	3	5	4	4	4	3	5	4	4	4	4	4	4	4	1	3	2	2	0	0.5	0	0	3	1	3	3	1	1	1	1	2	1	2	4	0.5	0	0.5	0.5	0	0	0	0	0	0
610	RN	4	3	4	4	4	4	3	3	4	4	5	4	4	4	4	4	4	4	2	2	2	2	0	0	0	0	3	3	2	3	1	1	2	2	1	2	2	2	0.5	0.5	0	0.5	0	0	0	0	0	0
611	LPN	5	5	4	5	5	5	2	5	3	2	1	5	1	1	1	1	1	4	1	1	1	1	0	0	0	0	5	2	2	5	1	1	1	1	1	5	2	1	1	0	0	1	0	0	0	0	0	1
612	RN	4	4	4	4	4	4	4	4	4	4	4	4	4	4	4	4	4	4	2		2	2	0		0	0		2	4	4		1	1	1	3	4	2	2		0	1	1		0	0	0	0.5	1
613	LPN	4	4	4	4	3	3	4	5	4	4	5	5	4	4	3	5	4	3		2	1	2		0	0	0	3	1	2	3	1	1	1	1	1	2	1	2	0.5	0	0	0.5	0	0	0	0	0	0
614	RN	4	3	4	4	4	4	4	4	4	4	4	4	4	3	4	4	4	4	3	2	2	2	0.5	0	0	0	2	2	3	3	2	1	2	2	2	2	2	2	0	0	0.5	0.5	0	0	0	0	0	0
615	RN	3	3	4	4	4	4	2	4	3	4	5	5	3	4	3	3	3	2	1	2	1	2	0	0	0	0	3	2	2	3				2	2	3	2	2	0.5	0	0	0.5				0	0	0.5
616	RN	4	3	4	4	4	3	4	5	4	4	5	4	4	4	4	4	3	3	2	2	2	2	0	0	0	0	5	3	5	5	5	1	1	1	1	2	2	2	1	0.5	1	1	1	0	0	0	0	0
617	LPN	3	2	2	2	2	2	1	4	3	2	3	3	2	2	2	4	4	3	1	2	1	2	0	0	0	0	4	1	2	4	1	1	1	3	1	5	2	1	1	0	0	1	0	0	0	0.5	0	1
618	RN	3	3	3	3	3	3	3	3	3	3	3	3	4	2	2	2	3	3	2	2	2	2	0	0	0	0	2	2	2	2	2	1	1	1		3	3	2	0	0	0	0	0	0	0	0		0.5
619	RN	2	4	4	4	3	3	2	4	4	2	4	3	2	4	4	4	3	2	1	1	1	2	0	0	0	0	3	2	3	3	1	1	1	1	1	4	2	1	0.5	0	0.5	0.5	0	0	0	0	0	1
620	LPN	2	4	2	2	2	2	3	4		3	5	5	3	4	3	3	4	2	2	2		1	0	0		0	4	1	4	4	1	1	1	1	1	5	2	1	1	0	1	1	0	0	0	0	0	1
621	RN	5	5	5	5	5	5	5	5	5	5	5	5	5	5	5	5	5	5	1	5	1	2	0	1	0	0	5	5	5	5	5	1	1	1	1	1	1	1	1	1	1	1	1	0	0	0	0	0
622	LPN	3	3	4	4	3	3	3	4	3	4	4	4	3	3	3	3	3	3	1	1	1	1	0	0	0	0	2	1	2	2	1	1	1	1	1	2	1	1	0	0	0	0	0	0	0	0	0	0
623	RN	5	4	2	2	1	1	1	5	2	1	4	3	1	1	1	1	1	2	1	1	1	1	0	0	0	0	1	1	1	1	1	1	1	1	1	3	3	1	0	0	0	0	0	0	0	0	0	0.5
624	LPN	4	4	5	4	4	4	4	5	4	4	5	5	4	4	4	4	4	4	4	4	1	1	1	1	0	0	4		4	5	1	1	1	3	1			3	1		1	1	0	0	0	0.5	0
625	RN	4	4	4	4	4	4	4	4	3	3	4	4	3	3	5	5	5	1	2	2	2	2	0	0	0	0	5	3		4	2	1	1	1	2	5	3	2	1	0.5		1	0	0	0	0	0	1
626	LPN	4	5	4	4	4	4	4	4	4	4	4	4	3	3	3	3	3	3	2	2	2	2	0	0	0	0	3	3	3	3	2	1	1	1	1	2	1	1	0.5	0.5	0.5	0.5	0	0	0	0	0	0
627	LPN	5	5	5	5	5	5	5	5	5	5	5	5	4	3	3	4	5	3	1	1	1	2	0	0	0	0	3	1	3	3	3	1	1	1	1	3	2	1	0.5	0	0.5	0.5	0.5	0	0	0	0	0.5
628	LPN	3	5	5	5	5	5	5	5	4	4	5	5	4	3	3	3	3	3	1	1	1	1	0	0	0	0	4	1	4	4	2	1	1	1	1	3	4	1	1	0	1	1	0	0	0	0	0	0.5
629	RN	4	4	4	4	4	4	4	5	3	2	4	4	4	4	4	4	3	4	5	5	3	3	1	1	0.5	0.5	5	5	5	5	3	1	2	1	1	3	5	1	1	1	1	1	0.5	0	0	0	0	0.5
630	LPN	4	3	4	4	4	4	3	4	3	3	4	3	3	3	3	4	3	3	1	1	1	2	0	0	0	0	1	1	1	2	1	1	1	1	1	2	1	1	0	0	0	0	0	0	0	0	0	0
631	RN	3	3	3	4	4	3	3	4	3	3	4	3	3	2	2	2	2	3	1	2	1	2	0	0	0	0	2	2	3	3	3	1	1	2	2	4	2	1	0	0	0.5	0.5	0.5	0	0	0	0	1
632	RN	3	3	4	3	3	3	3	4	3	3	3	4	3	3	4	3	3	3	1	1	1	2	0	0	0	0	2	1	2	2	2	1	1	1	1	1	2	1	0	0	0	0	0	0	0	0	0	0
633	LPN	5	5	4	5	4	5	3	4	2	1	5	5	4	4	1	1	1	2	1	1	1	1	0	0	0	0	2	1	2	2	1	1	1	1	1	2	1	2	0	0	0	0	0	0	0	0	0	0
634	LPN	4	4	4	4	4	4	4	4	4	4	5	5	4	4	4	4	4	4	1	1	1	2	0	0	0	0	3	1	3	3	3	1	1	1	1	1	1	2	0.5	0	0.5	0.5	0.5	0	0	0	0	0
635	LPN	4	4	4	4	4	4	4	4	4	3	5	4	3	2	3	3	2	3	1	2	1	1	0	0	0	0	3	1	3	3	2	1	1	1	1	2	2	2	0.5	0	0.5	0.5	0	0	0	0	0	0
636	LPN	4	3	4	4	3	3	4	4	3	4	4	4	2	3	3	3	4	3	2	2	1	1	0	0	0	0	2			2	2			2			1	1	0			0	0			0
637	LPN	3	3	3	3	3	3	3	5	3	3	4	5	2	2	2	2	2	2	1	1	1	2	0	0	0	0	1	1	1	2	1	1	1	1	1	3	1	1	0	0	0	0	0	0	0	0	0	0.5
638	RN	3	4	4	4	4	3	3	4	3	3	4	2	3	4	3	3	4	1	2	1	2	2	0	0	0	0	2	1	1	2	1	1	1	1	1	2		1	0	0	0	0	0	0	0	0	0	0
639	RN	2	4	4	4	3	2	4	5	3	4	5	5	5	5	4	5	4		3	2	2	3	0.5	0	0	0.5	5	5	5	5	3	1	3	4	1	5	5	4	1	1	1	1	0.5	0	0.5	1	0	1
640	RN	4	4	3	4	4	3	3	4	2	3	4	4	3	4	4	4	4	3	2	2	2	2	0	0	0	0	3	3	3	3	1	1	1	1	1	1	3	2	0.5	0.5	0.5	0.5	0	0	0	0	0	0
641	RN	3	3	3	3	3	3	4	5	5	4	5	5	4	3	3	4	4	3	2	5	2	2	0	1	0	0	5	4	3	4	2	1	1	1	1	2	2	1	1	1	0.5	1	0	0	0	0	0	0
642	RN	4	5	4	3	3	2	2	5	3	4	5	2	4	4	2	2	3	3	1	1	1	2	0	0	0	0	3	1	3	3	1	1	1	1	1	1	1	1	0.5	0	0.5	0.5	0	0	0	0	0	0
643	LPN	4	3	5	5	4	4	4	4	3	4	4	5	4	4	4	4	3	3	2	2	1	1	0	0	0	0	2	1	2	2	1	1	1	1	1	2	1	1	0	0	0	0	0	0	0	0	0	0
644	RN	3	5	3	3	2	3	2	4	3	4	4	5	2	4	4	4	3	2	2	2	2	2	0	0	0	0	3	2	2	3	2	1	2	1	1	2	2	2	0.5	0	0	0.5	0	0	0	0	0	0
645	LPN	4	4	4	4	4	3	3	4	3	3	4	4	3	4	4	4	3	2	5	5	2	1	1	1	0	0	3	1	3	3	1	1	1	1	1	3	3	1	0.5	0	0.5	0.5	0	0	0	0	0	0.5
646	RN	4	4	3	4	4	3	4	4	3	3	4	4	4	4	4	4	3	4	1	1	1	3	0	0	0	0.5	5	2	2	4	3	1	2	5	2	5	1	3	1	0	0	1	0.5	0	0	1	0	1
647	LPN	4	4	4	4	4	4	4	4	4	4	4	4	4	4	4	4	4	4	2	2	2	2	0	0	0	0	4	2	4	4	4					4		4	1	0	1	1	1					1
648	LPN	4	4	2	3	4	3	4	3	3	4	4	4	4	4	2	4	2	2	2	2	2	2	0	0	0	0	2	2	2	2	2	1	2	2	1	2	1	2	0	0	0	0	0	0	0	0	0	0
649	LPN	4	4	4	4	4	4	4	4	4	4	4	4	1	3	3	3	3	3	1	1	1	6	0	0	0	0	4	1	4	4	1	1	1	1	4	4		2	1	0	1	1	0	0	0	0	1	1
650	RN	3	4	4	3	3	3	4	4	4	4	5	5	4	4	4	4	4	2	2	2	2	3	0	0	0	0.5	5	3	2	5						5	2	4	1	0.5	0	1						1
651	LPN	3	4	3	3	3	3	4	4	3	4	4	3	4	2	2	4	4	4	1	2	2	1	0	0	0	0	3	2	4	3	2	1	1	1	1	3	3	1	0.5	0	1	0.5	0	0	0	0	0	0.5
652	LPN	3	3	4	4	4	4	4	4	3	3	4	4	3	3	3	4	4	3	2	1	1	1	0	0	0	0	2	1	3	3	1	1	1	2	1	3	2	1	0	0	0.5	0.5	0	0	0	0	0	0.5
653	LPN	4	5	5	5	4	4	4	4	4	4	5	5	4	4	4	5	3	2	2	3	2	3	0	0.5	0	0.5	2	2	3	3	1	1	1	1	1	3	3	2	0	0	0.5	0.5	0	0	0	0	0	0.5
654	RN	3	4	4	4	3	2	4	4	4	4	4	4	4	4	4	4	3	3	3	2	2	3	0.5	0	0	0.5	5	3	2	3	2	1	2	1	1	4	3	2	1	0.5	0	0.5	0	0	0	0	0	1
655	LPN	3	3	3	4	4	4	3	4	4	4	4	4	4	4	4	3	3	3	5	5	2	2	1	1	0	0	4	1	2	5	1	1	2	2	1	1	1	1	1	0	0	1	0	0	0	0	0	0
656	RN	3	5	5	5	5	5	5	5	4	4	5	5	4	4	4	4	4	3	2	2	1	1	0	0	0	0	3	1	3	3	1	1	1	1	1	2	2	2	0.5	0	0.5	0.5	0	0	0	0	0	0
657	LPN	4	4	4	4	4	4	3	4	3	4	4	4	4	4	4	3	3	3	4	3	4	2	1	0.5	1	0	3	2	3	4	3	1	1	1	2	3	2	3	0.5	0	0.5	1	0.5	0	0	0	0	0.5
658	RN	3	1	2	3	3	3	1	4	3	1	4	3	3	3	1	1	1	3	2	2	2	2	0	0	0	0	2	2	3	2	1	1	1	1	1	2	2	2	0	0	0.5	0	0	0	0	0	0	0
659	RN	4	2	4	3	4	3	4	4	4	4	5	4	4	4	4	3	3	4	2	3	2	2	0	0.5	0	0	3	3	2	4	2	1	1	2	1	1	1	2	0.5	0.5	0	1	0	0	0	0	0	0
660	LPN	4	5	4	5	5	5	4	4	4	4	4	4	5	5	5	5	5	3	2	3	2	2	0	0.5	0	0	2	2	5	5	2	1	1	2	1	3	4	2	0	0	1	1	0	0	0	0	0	0.5
661	RN
662	RN	4	4	3	4	4	4	4	4	4	4	4	5
663	LPN	4	4	4	4	4	3	5	4	4	3	5	5	5	4	4	4	5	3	1	1	1	1	0	0	0	0	4	1	2	3	1	1	1	1	1	2	1	1	1	0	0	0.5	0	0	0	0	0	0
664	LPN	1	2	1	2	2	1		4		3	5	4	4	3	4	4	4	4	2	3	2	1	0	0.5	0	0	3	2	3	4	3	3	2			4	4	2	0.5	0	0.5	1	0.5	0.5	0			1
665	LPN	4	3	4	4	4	4	4	3		2	4	3	2	3	3	3	2	3	1	2	1	2	0	0	0	0	2	1	3	3	1	1	1	1	1	1	1	1	0	0	0.5	0.5	0	0	0	0	0	0
666	RN	4	3	3	3	3	2	4	4	4	5	5	2	4	4	3	4	4	4	2	3	3	2	0	0.5	0.5	0	4	4	3	4	2	1	1	1	1	4	1	2	1	1	0.5	1	0	0	0	0	0	1
667	LPN	1	1	1	1	1	1	2	4	3	3	4	3	3	3	3	3	3	3	1	1	1	1	0	0	0	0	2	1	1	2	2	1	1	1	1	1	1	1	0	0	0	0	0	0	0	0	0	0
668	LPN	5	5	5	5	4	4	4	5	5	5	5	5	4	4	4	4	4	4	2	2	2	2	0	0	0	0	2	1	2	2	1	1	2	2	1	2	1	1	0	0	0	0	0	0	0	0	0	0
669	LPN	4	5	5	5	5	4	4	4	5	5	5	5	5	5	5	5	4	2	3	2	2	2	0.5	0	0	0	2	3	2	2	2	1	1	1	1	2	2	3	0	0.5	0	0	0	0	0	0	0	0
670	RN	4	5	5	5	5	4	4	4	4	4	5	5	5	5	5	5	5	3	3	2	2	2	0.5	0	0	0	4	2	2	4	2	1	2	2	2	4	3	2	1	0	0	1	0	0	0	0	0	1
671	LPN	4	4	4	4	4	4	4	4	3	4	4	4	3	3	3	3	3	3	1	1	2	1	0	0	0	0	1	1	1	1	1	1	1	1	1	1	1	1	0	0	0	0	0	0	0	0	0	0
672	LPN	4	4	4	5	4	3	5	5	4	4	5	5	4	3	3	3	3	3	2	1	1	2	0	0	0	0	2		2	2	1	1	1	1	1	5	4	2	0		0	0	0	0	0	0	0	1
673	LPN	4	3	3	4	2	2	3	5	3	2	3	5	2	4	2	2	3	2	1	1	1	1	0	0	0	0	2	1	2	2	2	1	1	1	1	4	3	1	0	0	0	0	0	0	0	0	0	1
674	LPN	4	4	4	4	4	3	4	4	5	4	5	5	4	4	4	5	4	4	1	1	1	2	0	0	0	0	3	1	4	4	1	1	1	1	1	4	4	2	0.5	0	1	1	0	0	0	0	0	1
675	RN	4	5	5	4	4	4	5	5	4	4	5	5	3	3	3	3	3	3	5	5	1	2	1	1	0	0	5	3	4	4	3	1	2	1	1	3	2	2	1	0.5	1	1	0.5	0	0	0	0	0.5
676	LPN	4	4	4	4	4	4	4	5	4	4	5	5	5	2	5	5	4	4	2	2	1	2	0	0	0	0	2	2	2	2	2	1	2	2	1	1	1	2	0	0	0	0	0	0	0	0	0	0
677	RN	4	5	4	5	5	4	5	5	5	4	5	5	5	5	5	5	5	5	2	3	2	2	0	0.5	0	0	5	4	5	5	5	1	2	2	1	2	3	2	1	1	1	1	1	0	0	0	0	0
678	LPN	2	3	3	4	4	1	2	5	3	5	4	5	5	5	2	2	2	4	1	1	1	2	0	0	0	0	4	1	1	4	1	1	1	1	1	2	1	1	1	0	0	1	0	0	0	0	0	0
679	LPN	3	3	3	3	3	3	5	5	4	2	4	4	4	4	4	4	3	3	2	1	1	1	0	0	0	0	2	1	2	2	1	1	1	1	1	1	1	2	0	0	0	0	0	0	0	0	0	0
680	LPN	2	4	3	5	3	3	4	4	4	4	4	4	4	4	4	4	3	3	1	1	1	3	0	0	0	0.5	3	1	3	3	1	1	1	1	1	1	1	1	0.5	0	0.5	0.5	0	0	0	0	0	0
681	LPN	3	4	3	3	4	4	5	4	3	4	5	5	3	4	4	4	4	3	3	2	2	1	0.5	0	0	0	4	3	3	5	2	1	1	1	2	5	3	2	1	0.5	0.5	1	0	0	0	0	0	1
682	LPN	4	4	4	4	4	4	5	4	4	4	5	5	4	4	4	4	4	4	2	3	3	3	0	0.5	0.5	0.5	2	2	2	2	2	1	1	1	1	2	2	2	0	0	0	0	0	0	0	0	0	0
683	LPN	5	4	5	5	4	4	5	5	4	5	5	5	2	2	2	3	3	2	2	2	2	2	0	0	0	0	2	1	2	2	1	1	1	1	1	1	1	1	0	0	0	0	0	0	0	0	0	0
684	LPN	4	5	3	4	4	4	5	5	4	4	5	4	4	4	4	4	3	3	2	3	3	3	0	0.5	0.5	0.5	2	2	2	2	2	1	1	1	1	2	2	1	0	0	0	0	0	0	0	0	0	0
685	RN	4	4	4	4	4	4	2	4	3	3	4	5	2	4	3	2	4	2	1	2	1	2	0	0	0	0	2	1	2	2	1	1	1	1	1	2	2	1	0	0	0	0	0	0	0	0	0	0
686	RN	4	4	3	4	4	4	4	4	4	4	4	5	4	4	4	4	4	4	2	2	2	2	0	0	0	0	4	3	3	3	3	1	2	1	1	5	3	1	1	0.5	0.5	0.5	0.5	0	0	0	0	1
687	LPN	4	4	4	4	4	3	4	5	4	3	4	3	4	3	3	4	4		2	2	1	2	0	0	0	0	2	1	2	1	1	1	1	1	1	1	1	1	0	0	0	0	0	0	0	0	0	0
688	LPN	4	3	5	4	4	4	4	4	4	5	5	5	4	4	4	4	2	3	5	4	2	4	1	1	0	1	4	2	3	3	2	1	1	1	1	2	2	1	1	0	0.5	0.5	0	0	0	0	0	0
689	RN	4	4	5	5	4	4	4	5	3	2	4	4	4	4	3	4	4	3	2	4	2	1	0	1	0	0	3	4	3	3	3	1	1	1	1	4	4	1	0.5	1	0.5	0.5	0.5	0	0	0	0	1
690	LPN	3	3	3	3	3	3	3	5	3	3	5	5	4	3	3	3	4	3	1	1	1	1	0	0	0	0	2	1	2	2		1	1	1	1	3	1	1	0	0	0	0		0	0	0	0	0.5
691	RN	4	4	3	3	4	3	5	5	4	3	5	4	4	3	3	2	3	3	1	1	1	1	0	0	0	0	3	1	3	3		1	1	1	1	3	1	1	0.5	0	0.5	0.5		0	0	0	0	0.5
692	RN	3	3	3	3	3	3	3	4	4	5	5	4	4	5	4	3	4	4	1	2	2	3	0	0	0	0.5	5	4	5	5	5	1	1	2	2	5	2	1	1	1	1	1	1	0	0	0	0	1
693	LPN			4					4					4							2		2		0		0	3												0.5
694	RN	4	4	4	4	2	3	3	4	3	4	4	3	2	4	4	4	2	2	1	1	1	2	0	0	0	0	2	2	2	2	2	1	2	1	1	2	1	1	0	0	0	0	0	0	0	0	0	0
695	LPN	4	5	5	5	5	4	4	4	4	4	3	4	4	4	4	3	3	3	1	1	2	1	0	0	0	0	5	3	2	4	1	1	1	1	1	5	4	4	1	0.5	0	1	0	0	0	0	0	1
696	LPN	3	4	4	2	3	3	4	5	3	4	5	4	5	3	3	4	3	3	2	3	4	1	0	0.5	1	0	2	2	2	3	1	1	1	1	1	4	2	1	0	0	0	0.5	0	0	0	0	0	1
697	LPN	5	5	5	5	5	4	5	5	5	5	5	5	4	4	4	5	3	3	2	2	2	2	0	0	0	0	2	2	2	2	2	1	1	2	2	3	3	2	0	0	0	0	0	0	0	0	0	0.5
698	LPN	4	4	4	4	4	4	4	4	4	3	4	4	4	5	4	4	3	3	1	2	1	1	0	0	0	0	5	2	3	4	1	1	1	2	1	3	3	2	1	0	0.5	1	0	0	0	0	0	0.5
699	LPN	4	4	4	5	4	4	5	5	4	4	5	5	4	4	3	5	4	3	2	2	2	2	0	0	0	0	2	1	2	2	1	1	1	1	1	1	1	1	0	0	0	0	0	0	0	0	0	0
700	LPN	4	5	4	5	4	4	4	4	4	4	4	4	4	4	4	4	4	3	2	2	1	1	0	0	0	0	4	1	4	5	1	1	1	1	1	4	3	1	1	0	1	1	0	0	0	0	0	1
701	LPN	1	1	1	2	2	1	4	4	5	5	3	2	4	4	4	4	4	4	2	5	5	3	0	1	1	0.5	2	1	5	5	5	3	2			5	5	2	0	0	1	1	1	0.5	0			1
702	RN	4	4	4	4	4	5	5	5	4	4	5	5	4	4	4	4	4	3	1	2	2	2	0	0	0	0	5	5	5	5	2	1	1	1	1	5	3	1	1	1	1	1	0	0	0	0	0	1
703	LPN	4	2	5	4	5	5	5	5	4	5	5	5	4	3	4	3	4	2	1	2	1	2	0	0	0	0	2	1	1	2	1	1	1	1	1	1	1	2	0	0	0	0	0	0	0	0	0	0
704	LPN	2	3	4	4	3	4	3	4	3		4	4	3	3	3	3	3	3	3	3	2	2	0.5	0.5	0	0	4	3	3	4	2	1	2	2	1	2	2	1	1	0.5	0.5	1	0	0	0	0	0	0
705	RN	4	4	4	4	4	4	4	5	2	3	4	4	3	2	3	3	3	2	1	2	2	2	0	0	0	0	3	2	2	3	1	1	1	1	1	3	2	1	0.5	0	0	0.5	0	0	0	0	0	0.5
706	RN	5	5	4	5	4	3	4	5	4	3	4	5	4	4	3	4	4	3	2	2	2	2	0	0	0	0	3	3	2	3	2	1	1	2	1	4	2	1	0.5	0.5	0	0.5	0	0	0	0	0	1
707	LPN	4	4	5	4	4	4	3	4	4	3	4	3	3	3	3	4	3	3	2	2	2	2	0	0	0	0	2	3	2	3	3	3	2	3	3	3	3	3	0	0.5	0	0.5	0.5	0.5	0	0.5	0.5	0.5
708	LPN	3	3	2	3	3	2	4	4	3	3	3	4	3	3	3	3	3	3	2	2	2	1	0	0	0	0	3	2	1	3	1	1	1	1	1	1	1	2	0.5	0	0	0.5	0	0	0	0	0	0
709	LPN	4	4	4	5	5	4	4	5	4	4	4	5	4	2	4	4	4	2	5	5	2	3	1	1	0	0.5	3	1	5	4	2		1	3	2	4	3	1	0.5	0	1	1	0		0	0.5	0	1
710	RN	3	4	2	2	3	3	1	4	3	2	4	3	2	2	2	2	2	2	1	1	1	2	0	0	0	0	1	1	1	1	1	1	1	1	1	1	1	1	0	0	0	0	0	0	0	0	0	0
711	RN	4	4	3	4	4	4	4	3	4	4	5	5	5	5	4	5	4	4	2	2	2	3	0	0	0	0.5	3	2	2	3	2	1	2	3	2	3	1	4	0.5	0	0	0.5	0	0	0	0.5	0	0.5
712	RN	5	5	5	5	5	5	4	4	3	4	4	4	1	1	1	1	1	1	1	1	1	2	0	0	0	0	2	2	1	2	1	1	1	1	1	2	1	2	0	0	0	0	0	0	0	0	0	0
713	RN	2	2	3	3	1	1	1	5	4	1	5	5	1	1	1	1	1	1	1	1	1	1	0	0	0	0	3	1	3	4	1	1	1	1	1	2	1	1	0.5	0	0.5	1	0	0	0	0	0	0
714	RN	2	2	2	2	2	2	3	4	3	3	5	4	4	4	3	4	4	4	2	2	3	2	0	0	0.5	0	3	4	4	4	2	1	3	2	1	5	5	2	0.5	1	1	1	0	0	0.5	0	0	1
715	RN	1	2	1	3	3	2	1	3	1	3	4	4	4	4	3	3	3	3	1	2	2	1	0	0	0	0	2	1	2	2	1	1	1	1	1	2	2	1	0	0	0	0	0	0	0	0	0	0
716	RN	4	4	4	5	4	4	4	4	3	3	4	4	2	4	3	4	3	3	2	2	2	2	0	0	0	0	5	2	3	4	1	1	1	1	1	2	2	2	1	0	0.5	1	0	0	0	0	0	0
717	RN	5	5	5	5	5	3	5	5	4	5	5	5	4	5	4	5	5	5	1	2	1	1	0	0	0	0	5	2	3	4	1	1	1	1	1	4	3	1	1	0	0.5	1	0	0	0	0	0	1
718	LPN	3	2	4	3	4	3	3	4	3	3	3	3	3	3	3	3	3	4	2	3	4	5	0	0.5	1	1	3	3	1	3	1	1	1	1	1	3	3	2	0.5	0.5	0	0.5	0	0	0	0	0	0.5
719	LPN	2	3	5	4	4	5	5	5	5	5	5	5	4	4	4	5	4	4	3	3	1	2	0.5	0.5	0	0	3	1	2	3		1	1	1	1	2	3	2	0.5	0	0	0.5		0	0	0	0	0
720	RN	4	4	4	4	3	3	3	4	3	3	4	4	4	4	4	3	3	1	1	1	2	2	0	0	0	0	5	5	5	5	1	1	1	1	1	5	4	1	1	1	1	1	0	0	0	0	0	1
721	LPN	3	1	3	3	3	2	3	4	3	3	4	3	4	4	3	3	4	3	3	2	2	1	0.5	0	0	0	2	1	1	2	1	1	1	1	1	2	1	1	0	0	0	0	0	0	0	0	0	0
722	RN	1	3	4	4	2	2	2	4	2	2	4	4	3	2	2	2	2	2	3	2	2	2	0.5	0	0	0	4	3	2	3	3	1	1	1	1	2	2	2	1	0.5	0	0.5	0.5	0	0	0	0	0
723	LPN	3	3	1	1	1	1	1	3	1	1	3	4	1	1	1	1	1	1	1	1	1	2	0	0	0	0	2	1	2	2	1	1	1	1	1	2	2	1	0	0	0	0	0	0	0	0	0	0
724	LPN	4	4	4	4	4	4	4	5	4	2	3	4	4	2	4	4	3	3	2	5	1	2	0	1	0	0	3	1	5	5	4	1	2	1	1	2	3	3	0.5	0	1	1	1	0	0	0	0	0
725	RN	4	3	4	1	5	5	4	4	5	3	5	4	3	4	2	3	3	3	2	3	3	3	0	0.5	0.5	0.5	4	2	3	5	4	1	2	3	2	4	1	3	1	0	0.5	1	1	0	0	0.5	0	1
726	LPN	4	3	3	4	4	3	4	4	3	4	4	3	2	2	2	4	2	2	1	1	2	2	0	0	0	0	2	2	1	2	2	1	1	2	1	2	2	1	0	0	0	0	0	0	0	0	0	0
727	LPN	3	4	4	3	3	3	4	4	3	4	5	5	4	4	4	4	4	3	2	2	2	2	0	0	0	0	2	2	2	2	1	1	1	1	1	2	1	1	0	0	0	0	0	0	0	0	0	0
728	RN	3	4	4	4	4	4	5	5	4	5	5	5	3	3	2	2	2	2	1	1	1	2	0	0	0	0	3	1	2	3	1	1	1	2	3	2	1	2	0.5	0	0	0.5	0	0	0	0	0.5	0
729	LPN	4	5	5	4	4	5	4	4	4	4	4	4	5	3	4	3	4		5	5	1	2	1	1	0	0	4	2	3	4	3	1	1	1	1	2	2	2	1	0	0.5	1	0.5	0	0	0	0	0
730	RN	4	4	4	3	4	2	3	4	4	4	5	4	4	3	3	4	4	4	2	2	2	2	0	0	0	0	2	2	2	2	1	1	1	1	1	2	1	2	0	0	0	0	0	0	0	0	0	0
731	LPN	4	3	4	4	4	4	4	5	4	4	4	4	4	4	4	4	4	4	1	2	2	3	0	0	0	0.5	3	2	3	3	1	1	2	1	1	1	2	2	0.5	0	0.5	0.5	0	0	0	0	0	0
732	LPN	4	3	3	3	3	3	3	4	4	4	4	4	4	4	3	4	4	4	2	2	1	2	0	0	0	0	2	1	2	2	1	1	1	1	1	1	2	2	0	0	0	0	0	0	0	0	0	0
733	LPN	4	5	5	5	4	4	4	4	4	3	4	4	3	4	3	3	3	3	4	1	1	2	1	0	0	0	2	2	2	2	2	1	1	1	1	3	3	2	0	0	0	0	0	0	0	0	0	0.5
734	LPN	4	3	3	4		4	3	4	4		4	4	4	4	4	4	4	3	5	5	5	2	1	1	1	0	5	2	5	5	1	1	1	1	1	5	5	3	1	0	1	1	0	0	0	0	0	1
735	LPN	4	5	5	4	5	5	3	4	4	5	4	3	4	4	5	3	4	2	2	2	2	2	0	0	0	0	3	2	5	5	2	1	2	1	1	3	3	1	0.5	0	1	1	0	0	0	0	0	0.5
736	LPN	4	5	5	5	4	4	4	4	4	4	5	5	3	4	4	4	4	3	2	2	1	2	0	0	0	0	2	2	3	3	1	1	1	1	1	1	1	1	0	0	0.5	0.5	0	0	0	0	0	0
737	LPN	3	3	5	5	4	4	4	4	3	3	5	5	3	4	3	3	3	3	1	2	1	2	0	0	0	0	5	5	5	5	1	1	1	1	1	3	2	1	1	1	1	1	0	0	0	0	0	0.5
738	RN	4	5	5	5	5	5	4	4	3	3	5	5										1				0	5	2	5	5		1	1	1	1	5	3	1	1	0	1	1		0	0	0	0	1
739	LPN	4	4	2	4	4	2	4	4	4	4	4	4	4	4	4	4	4	4	5	5	2	3	1	1	0	0.5	5	4	4	5	5	1	2	3	1	2	4	2	1	1	1	1	1	0	0	0.5	0	0
740	LPN	4	3	4	4	3	3	4	4	3	3	5	4	3	3	3	3	3	3	1	1	1	1	0	0	0	0	2	1	2	2	1	1	1	1	1	2	1	1	0	0	0	0	0	0	0	0	0	0
741	RN	5	3	5	5	5	5	4	5	5	5	5	5	5	3	4	5	4	4	2	4	5	3	0	1	1	0.5	5	3	5	4	2	2	2	1	1	1	2	2	1	0.5	1	1	0	0	0	0	0	0
742	RN	3	3	4	4	4	4	3	4	3	2	3	5	4	4	4	4	4	3	2	2	2	1	0	0	0	0	3	2	3	3	1	1	2	1	1	3	3	2	0.5	0	0.5	0.5	0	0	0	0	0	0.5
743	RN	4	4	4	4	4	4	4	4	3	4	5	4	4	4	4	4	4	4	2	2	2	2	0	0	0	0	5	2	5	5	3	1	2	1	1	2	2	1	1	0	1	1	0.5	0	0	0	0	0
744	RN	4	2	4	4	2	3	3	4	3	2	4	4	2	2	2	3	2	3	2	1	2	2	0	0	0	0	2	2	2	2	1	1	2	1	1	3	2	1	0	0	0	0	0	0	0	0	0	0.5
745	LPN	4	4	4	4	3	3	4	4	3	4	4	5	4	3	3	2	2	2	2	1	1	1	0	0	0	0	3	3	3	3	3	1	1	2	1	2	2	1	0.5	0.5	0.5	0.5	0.5	0	0	0	0	0
746	RN	5	5	4	5	4	4	5	5	4	4	4	4	4	4	3	4	3	3	2	2	2	2	0	0	0	0	5	5	5	5	4	1	1	1	1	2	3	2	1	1	1	1	1	0	0	0	0	0
747	LPN	4	4	4	4	5	4	4	4	3	5	5	5	5	5	5	5	4	3	2	2	2	2	0	0	0	0	3	2	2	3	1	1	1	1	1	2	2	2	0.5	0	0	0.5	0	0	0	0	0	0
748	RN	3	4	4	4	3	3	4	4	3	4	4	4	3	2	2	3	3	3	1	1	1	2	0	0	0	0	4	3	3	3	1	2	1	1	1	2	2	2	1	0.5	0.5	0.5	0	0	0	0	0	0
749	RN	4	3	3	4	4	3	3	4	4	4	5	5	2	4	4	3	4	4	1	2	1	2	0	0	0	0	4	4	2	4	1	1	1	2	2	5	2	2	1	1	0	1	0	0	0	0	0	1
750	RN	4	4	4	4	4	4	5	5	4	5	5	5	4	4	4	3	3	3	1	1	1	3	0	0	0	0.5	5	3	5	5	1	1	1	4	2	3	3	3	1	0.5	1	1	0	0	0	1	0	0.5
751	LPN		4	4	4	3	3	4	4	4	3	5	3	3	4	2				2	3	1	1	0	0.5	0	0	2	1		2		1	1		1	2	2	1	0	0		0		0	0		0	0
752	LPN	2	4	4	5	3	4	4	4	3	3	5	5	4	4	3	4	4	3	1	1	1	2	0	0	0	0	2	1	2	3	1	1	1	1	2	2	1	2	0	0	0	0.5	0	0	0	0	0	0
753	RN	4	4	3	3	3	3	4	4	3	4	4	3	4	4	4	4	4	4	5	5	2	2	1	1	0	0	5	2	5	5	2	1	2	2	1	2	2	1	1	0	1	1	0	0	0	0	0	0
754	LPN	4	4	4	4	5	4	5	4	4	4	5	5	5	4	4	4	4	4	4	4	2	2	1	1	0	0	5	2	4	5	5	1	3		2	1	2	2	1	0	1	1	1	0	0.5		0	0
755	LPN	3	2	4	4	3	3	4	4		3	4	4	4	3	4	4	4	4	1	1	1	1	0	0	0	0	2	1	3		2	1	2	1	1	1		2	0	0	0.5		0	0	0	0	0	0
756	LPN	4	4	4	4	4	4	3	4	3	3	4	4	1	4	1	4	4	3	2	1	1	2	0	0	0	0	2	1	2	4	1	1	1	1	1	4	2	1	0	0	0	1	0	0	0	0	0	1
757	LPN	4	4	4	4	4	4	4	4	4	4	4	4	4	4	4	4	4	4	5	5	5	3	1	1	1	0.5	5	2	5	5	4	1	1	2	3	3	3	3	1	0	1	1	1	0	0	0	0.5	0.5
758	RN	3	4	2	4	4	4	4	5	3	3	5	5	5	5	5	5	5	4	2	2	1	4	0	0	0	1	5	2	5	5	2	1	1	1	1	5	2	2	1	0	1	1	0	0	0	0	0	1
759	LPN	4	4	4	3	4	3	4	4	3	4	4	5	4	4	4	3	3	3	2	2	1	1	0	0	0	0	2	2	2	3	2	1	1	2	1	3	3	2	0	0	0	0.5	0	0	0	0	0	0.5
760	LPN	3	3	3	3	3	3	5	5	3	2	4	4	4	3	3	3	3	3	1	1	1	1	0	0	0	0	2	1	2	2	1	1	1	1	1	2	1	2	0	0	0	0	0	0	0	0	0	0
761	LPN	3	5	4	4	4	4	4	4	4	4	4	4	4	4	4	4	4	3	1	2	2	1	0	0	0	0	2	2	2	2	1	1	1	2	1	2	2	2	0	0	0	0	0	0	0	0	0	0
762	LPN	4	4	4	3	4	3	3	4	3	4	4	4	3	3	3	2	3	3	3	2	3	2	0.5	0	0.5	0	2	2	2	4	3	1	1	1	1		3	1	0	0	0	1	0.5	0	0	0	0
763	LPN	3	4	4	4	4	3	5	5	3	4	5	5	5	4	4	4	4	3	2	1	2	2	0	0	0	0	5	1	5	5	1	1	1	1	1	3	1	1	1	0	1	1	0	0	0	0	0	0.5
764	LPN	3	4	4	4	4	2	4	4	4	4	4	4	4	4		4	4	3	2	3	2	2	0	0.5	0	0	2	2	4	5	1		1	3	1	1	1	2	0	0	1	1	0		0	0.5	0	0
765	RN	3	4	4	4	4	4	3	4	3	4	4	5	4	4	4	4	4	4	2	2	2	2	0	0	0	0	2	2	2	2	2	1	2	1	1	3	3	2	0	0	0	0	0	0	0	0	0	0.5
766	LPN	3	4	4	4	4	4	4	5	4	4	4	4	4	4	4	4	4	4	4	3	3	4	1	0.5	0.5	1	4	4	3	3	4	2	1	2	2	3	4	3	1	1	0.5	0.5	1	0	0	0	0	0.5
767	RN	4	4	5	4	4	5	4	4	3	4	5	5	5	3	4	5	5	5	2	2	2	2	0	0	0	0	2	2		3	3	1	1	2	1	3	1	2	0	0		0.5	0.5	0	0	0	0	0.5
768	LPN	3	3	3	4	3	3	3	4	3	3	5	5	4	3	3	4	3	3	1	1	1	1	0	0	0	0
769	LPN	4	4	4	4			4			4	4	4	4	4	4	4	4	4				2				0	2	1	2	2	1	1	1	1	1	2	2	1	0	0	0	0	0	0	0	0	0	0
770	RN	3	4	4	5	4	4	4	5	4	4	5	5	4	5	5	5	4	3	2	2	1	2	0	0	0	0	5	3	4	5	1	2	1	2	2	5	3	2	1	0.5	1	1	0	0	0	0	0	1
771	RN	3	3	3	4	4	3	3	5	5	4	5	4	3	4	4	4	4	3	2	2	2	3	0	0	0	0.5	3	4	3	3	3	1	3	2	1	5	3	2	0.5	1	0.5	0.5	0.5	0	0.5	0	0	1
772	LPN	4	4	4	4	4	4	5	5	5	5	5	5	5	5	5	5	5	5	3	2	3	3	0.5	0	0.5	0.5	1	1	2	5	5		2	2	2	1	2	1	0	0	0	1	1		0	0	0	0
773	LPN	5	5	5	5	5	4	3	5	4	4	5	3	5	4	4	4	3	3	1	2	2	2	0	0	0	0	3	1	3	4	2	1	1	1	1	4	2	1	0.5	0	0.5	1	0	0	0	0	0	1
774	LPN	3		3	1	3	3	1	3	3	3	4	1	4	4	2		3	2	1		2	2	0		0	0	1	1	3	3	3	1	1	1	1	3	3	1	0	0	0.5	0.5	0.5	0	0	0	0	0.5
775	LPN	4	3	5	5	4	4	5	5	4	4	5	4	5	5	4	5	4	4	1	1	1	1	0	0	0	0	5	1	4	5	5	1	1		1	5	2	1	1	0	1	1	1	0	0		0	1
776	RN	5	5	5	5	5	5	5	5	5	5	5	5	5	5	5	5	5	5	5	5	2	1	1	1	0	0	5	2	3	5	2	1	2	3	3	1	5	3	1	0	0.5	1	0	0	0	0.5	0.5	0
777	RN	4	4	3	4	3	4	4	3	4	3	5	5	4	4	3	4	4	4	2	2	2	2	0	0	0	0	3	3	2	3	1	1	1	2	1	3	2	2	0.5	0.5	0	0.5	0	0	0	0	0	0.5
778	LPN	3	3	4	4	4	4	4	5	3	4	5	5	4	3	3	4	3	2	1	1	1	1	0	0	0	0	1	1		1	1	1	1	1	1	3	2	1	0	0		0	0	0	0	0	0	0.5
779	LPN	4	4	5	5	4	5	4	5	3	3	5	5	3	4	3	3	3	3	2	2	1	2	0	0	0	0	3	1	2	4	1	1	1	1	1	4	1	1	0.5	0	0	1	0	0	0	0	0	1
780	LPN	4	4	4	4	4	4	4	4	4	3	4	4	4	3	4	4	4	3	2	2	1	2	0	0	0	0	3	1	2	3	1	1	1	1	1	1	1	1	0.5	0	0	0.5	0	0	0	0	0	0
781	LPN	4	3	4	4	3	4	4	4	4	4	4	5	4	4	4	4	4	2	2	2	1	2	0	0	0	0	5	1	3	5	1	1	1	4	1			1	1	0	0.5	1	0	0	0	1	0
782	LPN	4	3	4	4	4	4	4	4	4	4	4	4	4	4	4	4	4	4	2	2	2	2	0	0	0	0	3	2	3	3	2	2	1	1	1	4	3	2	0.5	0	0.5	0.5	0	0	0	0	0	1
783	RN	2	2	2	2	3	2	2	4	2	2	4	4	2	3	2	2	2	2	1	1	2	2	0	0	0	0	2	2	3	5	1	1	1	1	1	3	3	1	0	0	0.5	1	0	0	0	0	0	0.5
784	RN	3	4	2	4	4	3	3	3	3	3	4	3	3	4	2	2	2	2	1	1	1	1	0	0	0	0	5	4	3	4	2	1	1	1	1	4	1	1	1	1	0.5	1	0	0	0	0	0	1
785	RN	4	4	5	3	4	4	4	4	2	4	4	5	4	4	4	4	4	4	3	2	2	3	0.5	0	0	0.5	4	2	2	4	2	1	1	2	2	4	3	3	1	0	0	1	0	0	0	0	0	1
786	LPN	4	2	4	4	4	4	4	4	4	4	4	4	4	4	4	4	4	4	5	5	2	2	1	1	0	0	5	3	5	5	2	1	2	2	1	2	2	2	1	0.5	1	1	0	0	0	0	0	0
787	LPN	5	4	5	5	5	5	5	4	4	5	5	4	4	4	3	4	3	3	1	1	1	2	0	0	0	0	2	2	2	4	1	1	1	2	2	3	2	2	0	0	0	1	0	0	0	0	0	0.5
788	LPN		3	4	4	2	3	3	4		2	4	5	5	5	5	4	3	2	1	5	1	2	0	1	0	0	3	1	2	3	3	1	1	1	1	1	1	1	0.5	0	0	0.5	0.5	0	0	0	0	0
789	LPN	3	2	4	3	4	4	3	3	4	4	4	4	3	4	4	4	4	4	5		5	5	1		1	1	5	4	5	5	5		2	5		5	2	5	1	1	1	1	1		0	1		1
790	LPN	3	4	5	5	3	4	3	4	3	2	4	5	3	5	5	4	4	3	1	1	1	1	0	0	0	0	2	1	2	2	1	1	1	1	1	4	1	2	0	0	0	0	0	0	0	0	0	1
791	LPN	1	3	1	1	1	1	1	4	1	1	5	5	2	4	2	2	1	1	2	1	1	1	0	0	0	0	2	2	1	3	1	1	1	1	1	5	2	1	0	0	0	0.5	0	0	0	0	0	1
792	LPN	4	4	4	4	3	3	4	4	3	3	4	4	3	3	3	4	3	3	1	1	1	2	0	0	0	0	2	1	2	2	1	1	1	1	1	2	2	1	0	0	0	0	0	0	0	0	0	0
793	RN	4	3	3	4	4	4	3	4	5	4	5	5	3	2	4	2	4	3	2	4	2	2	0	1	0	0	3	2	2	3	2	1	2	2	2	3	3	2	0.5	0	0	0.5	0	0	0	0	0	0.5
794	RN	3	4	4	4	4	4	3	4	4	4	4	4	4	3	4	4	4	4	5	2	2	2	1	0	0	0	4	3	3	4	1	1	1	1	1	5	1	3	1	0.5	0.5	1	0	0	0	0	0	1
795	RN	4	5	5	5	5	5	4	4	4	4	5	5	5	5	5	4	4	4	2	2	2	2	0	0	0	0	3	2	3	3	3	1	1	1	2	4	3	2	0.5	0	0.5	0.5	0.5	0	0	0	0	1
796	LPN	3	3	2	3	4	4	4	3	3	2	4	4	4	3	2	3	4	4	2	2	1	1	0	0	0	0	3	2	2	4	2		1	2	1	2	2	2	0.5	0	0	1	0		0	0	0	0
797	LPN	2	3	2	4	2	1	4	4	4	4	5	4	4	2	2	2	2	2	2	1	1	2	0	0	0	0	2	1	3	3	1	1	1	1	1	2	2	2	0	0	0.5	0.5	0	0	0	0	0	0
798	RN	3	4	3	5	4	2	4	4	4	4	5	5	3	5	5	5	5	5	1	1	2	1	0	0	0	0	5	3	3	5	2	1	2	2	1	5	2	2	1	0.5	0.5	1	0	0	0	0	0	1
799	RN	3	5	5	5	5	4	5	5	4	5	5	5	2	5	2	3	2	1	1	1	2	2	0	0	0	0	5	2	2	5	3	1	2	5	2	4	2	1	1	0	0	1	0.5	0	0	1	0	1
800	LPN	3	4	3	3	4	3	2	4	3	3	4	4	4	4	3	3	3	3	2	2	2	1	0	0	0	0	5	2	4	5	1	1	1	1	1	2	2	2	1	0	1	1	0	0	0	0	0	0
801	LPN	4	4	4	3	1	1	5	5	4	3	5	4	2	2	2	2	2	2	1	1	1	1	0	0	0	0	2	1	2	2	1	1	1	1	1	2	1	1	0	0	0	0	0	0	0	0	0	0
802	LPN	5	4	4	5	5	5	4	4	4	4	4	4	2	2	2	2	2	2	2	2	1	2	0	0	0	0	5	2	5	5	2	1	1	1	1	2	2	1	1	0	1	1	0	0	0	0	0	0
803	LPN	4	4	4	4	4	4	4	4	4	4	4	5	4	4	4	4	4	3	2	2	2	2	0	0	0	0	2	1	2	3	1	1	1	1	1	2	1	2	0	0	0	0.5	0	0	0	0	0	0
804	LPN	1	1	1	1	1	1	2	4	3	3	4	3	2	2	2	2	2	2	1	1	1	1	0	0	0	0	3	1	4	2	1	1	1	1	1	1	1	1	0.5	0	1	0	0	0	0	0	0	0
805	RN	3	2	4	3	4	3	4	4	4	4	4	4	4	4	3	3	3	4	2	2	1	2	0	0	0	0	2	3	2	3	2	2	1	1	1	3	2	2	0	0.5	0	0.5	0	0	0	0	0	0.5
806	LPN	5	5	4	5	5	5	5	5	4	5	5	5	5	2	4	5	5	4	3	5	2	3	0.5	1	0	0.5	3	3	3	3	3	1	1	1	1	1	2	3	0.5	0.5	0.5	0.5	0.5	0	0	0	0	0
807	RN	5	5	5	4	4	4	4	4	4	4	4	4	2	4		2	3	2	1	1	1	1	0	0	0	0	2	1	5	4	2	1	1	1	2	2	1	1	0	0	1	1	0	0	0	0	0	0
808	LPN	2	3	4	4	4	2	2	4	4	4	4	3	4	4	1	1	1	1	1	1	1	1	0	0	0	0	2		2	2	1	1	1	1	1	2	2	1	0		0	0	0	0	0	0	0	0
809	RN	2	1	4	5	3	3	4	4	4	4	5	5	4	3	3	3	3	3	1	1	2	2	0	0	0	0	3	2	2	3	1	1	1	1	1	3	3	2	0.5	0	0	0.5	0	0	0	0	0	0.5
810	RN	4	4	4	4	4	4	5	5	5	5	5	5	5	2	5	5	5	5	4	2	2	2	1	0	0	0	4	2	4	4	1	1	1	2	1	1	1	2	1	0	1	1	0	0	0	0	0	0
811	LPN	4	4	5	5	4	5	5	5	4	5	5	5	4	4	4	4	4	4	3	3	1	2	0.5	0.5	0	0	2	1	3	3	3	1	1	1	1	1	1	1	0	0	0.5	0.5	0.5	0	0	0	0	0
812	LPN	1	3	5	2	2	4	2	5	2	3	5	5	2	2	1	2	4	2	1	1	1	1	0	0	0	0	2	1	1	2	1	1	1	1	1	1	1	1	0	0	0	0	0	0	0	0	0	0
813	RN	3	3	4	4	4	4	5	5	5	4	5	3	5	4	4	5	5	4	1	5	2	2	0	1	0	0	4	3	3	3	3	1	2	1	1	4	1	3	1	0.5	0.5	0.5	0.5	0	0	0	0	1
814	RN	2	2	3	2	2	2	1	2	2	1	2	2	4	3	3	2	3	3	1	1	2	1	0	0	0	0	4	2	1	3	1	1	1	1	1	4	2	2	1	0	0	0.5	0	0	0	0	0	1
815	LPN	2		4	4	4	4	5	5	4	5	5	4	5	4	5	4	5	4	5	2	2	2	1	0	0	0	4	4	4	4	4	1	2	2		3	4	2	1	1	1	1	1	0	0	0		0.5
816	LPN	4	4	4	4	4	5	4	5	4	4	5	4	4	3	3	3	3	3	3	4	3	2	0.5	1	0.5	0	3	2	4	4	4	1	1	1	1	2	2	4	0.5	0	1	1	1	0	0	0	0	0
817	LPN	4	3	3	3	3	3	5	5	4	4	5	4	4	4	3	4	3	3	2	2	2	1	0	0	0	0	2	2	3	3	1	1	1	1	1	1	1	1	0	0	0.5	0.5	0	0	0	0	0	0
818	LPN	5	5	4	5	5	5	5	5	3		5	5	4	4	2	4	3	1	2	1	2	2	0	0	0	0	5	2	5	5	5	1	1	2		5	5	5	1	0	1	1	1	0	0	0		1
819	LPN	2	4	5	5	5	1	4	4	4	4	5	4	5	4	4	4	4	2	5	1	1	1	1	0	0	0	5	2	5	5	3	1	3	5	1	1	2	3	1	0	1	1	0.5	0	0.5	1	0	0
820	LPN	5	5	5	5	5	5	5	5	5	5	5	5	4	4	3	3	3	3	4	4	5	4	1	1	1	1	5	5	5	5	5	2	4	4	2	2	4	3	1	1	1	1	1	0	1	1	0	0
821	LPN	3	4	2	4	4	4	4	4	4	4	4	4	3	4	4	4	4	3	1	1	1	2	0	0	0	0	3	1	2	3	1	1	1	1	1	1	1	1	0.5	0	0	0.5	0	0	0	0	0	0
822	RN	3	5	5	5	5	5	4	4	4	3	5	5	3	5	4	4	4	2	2	2	1	1	0	0	0	0	3	2	3	3	2	1	1	1	1	4	1	1	0.5	0	0.5	0.5	0	0	0	0	0	1
823	RN	5	5	5	5	5	5	5	4	4	4	5	5	3	4	4	4	3	3	2	2	1	2	0	0	0	0	3	2	3	3	1	1	1	1	1	2	1	1	0.5	0	0.5	0.5	0	0	0	0	0	0
824	LPN	4	4	5	4	4	5	2	5	4	4	5	3	4	4	3	3	4	4	2	1	1	1	0	0	0	0	2	1	2	2	1	1	1	1	1	1	1	1	0	0	0	0	0	0	0	0	0	0
825	LPN	4	4	5	4	4	4	3	5	4	3	4	3	3	3	3	4	4	2	1	1	1	1	0	0	0	0	2	2	2	2	1	1	1	1	1	1	1	1	0	0	0	0	0	0	0	0	0	0
826	LPN	4	1	1	1	2	1	3	5	2	4	5	3	5	4	4	4	4	1	1	1	2	2	0	0	0	0	5	2	5	5	2	1	2	1	1	3	2	2	1	0	1	1	0	0	0	0	0	0.5
827	LPN	4	2	4	4	3	3	4	4	3	4	5	5	5	5	5	3	3	3	3	3	2	2	0.5	0.5	0	0	2	1	2	2	1	1	1	1	1	1	1	1	0	0	0	0	0	0	0	0	0	0
828	LPN	4	4	4	4	4	4	4	4	4	3	4	4	3	4	4	4	3	3	3	3	1	1	0.5	0.5	0	0	1	1	3	4	1	1	1	1	1	2	2	1	0	0	0.5	1	0	0	0	0	0	0
829	LPN	5	5	5	5	5	5	5	5	4	5	5	5		5	4	5	5	2	5	4	5	2	1	1	1	0	2	2	4	5	2	1	2	2	1	4	4	2	0	0	1	1	0	0	0	0	0	1
830	LPN	3	5	4	5	5	4	4	4	3	4	4	4	2	3	3		3	3	3	4	1	2	0.5	1	0	0	3	1	3	3	2	1	1	1	1	3	1	3	0.5	0	0.5	0.5	0	0	0	0	0	0.5
831	LPN	5	4	4	5	4	3	4	4	4	3	5	5	4	3	3	3	3	3	1	2	1	1	0	0	0	0	2	1	2	2	1	1	1	1	1	1	1	1	0	0	0	0	0	0	0	0	0	0
832	LPN	3	3	3	3	3	3	3	4	3	4	4	3	1	1	1	1	1	1	1	1	1	1	0	0	0	0	1	1	1	1	1	1	1	1	1	1	1	1	0	0	0	0	0	0	0	0	0	0
833	LPN	2	2	2	2	2	2	2	4	3	4	4	3	2	2	3	3	3	2	1	1	1	2	0	0	0	0	1	1	1	1	1	1	1	1	1	2	1	1	0	0	0	0	0	0	0	0	0	0
834	RN	3	3	3	3	3	3	3	4	2	3	4	4	3	3	3	3	3	3	1	1	1	1	0	0	0	0	2	2	2	3	1	1	1	1	1	1	1	2	0	0	0	0.5	0	0	0	0	0	0
835	LPN	4	4	4	4	4	4	4	4	4	4	5	5	3	3	3	3	3	3	2	2	2	2	0	0	0	0	4	2	4	4	2	1	1	1	1	1	1	2	1	0	1	1	0	0	0	0	0	0
836	LPN	3	3	3	3	3	3	4	4	4	4	5	5	5	5	5	5	5	5	4	3	2	3	1	0.5	0	0.5	5	3	5	5	1	1	1	2	1	1	1	3	1	0.5	1	1	0	0	0	0	0	0
837	RN	4	5	4	5	4	4	4	4	4	3	4	4	4	4	3	4	3	3	1	1	2	2	0	0	0	0	3	3	2	2	1	1	1	1	1	3	1	1	0.5	0.5	0	0	0	0	0	0	0	0.5
838	LPN	4	4	4	4	4	3	4	4	3	4	5	4	2	2	2	2	2	2	2	2	2	2	0	0	0	0	3	3	2	2	2	1	1	1	2	2	1	2	0.5	0.5	0	0	0	0	0	0	0	0
839	LPN	4	2	4	4	4	3	4	4	4	3	4	4	4	4	2	3	3	2	1	1	1	1	0	0	0	0	2	2	2	2	2	1	1	1	1	1	1	1	0	0	0	0	0	0	0	0	0	0
840	RN	5	4	4	4	4	4	4	5	4	4	5	4	4	4	4	4	4	4	2	2	2	3	0	0	0	0.5	2	3	2	3	3	1	2	2	2	3	2	2	0	0.5	0	0.5	0.5	0	0	0	0	0.5
841	RN	5	4	4	5	4	4	5	5	4	4	5	4
842	LPN	1	3	5	5	4	4	3	4	3	4	5	4	3	3	3	3	3	3	2	2	1	1	0	0	0	0	2	1	2	2	1	1	1	1	1	4	2	2	0	0	0	0	0	0	0	0	0	1
843	RN	4	4	5	5	3	4	3	4	2	1	4	5	3	5	3	4	3	2	1	1	3	2	0	0	0.5	0	3	2	1	2	1	1	1	1	1	3	3	1	0.5	0	0	0	0	0	0	0	0	0.5
844	LPN	4						4	4	3	4	4	4	4	3	3	3	3	2	2	1	1	2	0	0	0	0	2	1	2	2	1	1	1	1	1	1	1	1	0	0	0	0	0	0	0	0	0	0
845	RN	4	4	3	4	3	4	4	4	3	4	3	4	3	4	3	4	4	3	2	2	2	2	0	0	0	0	2	2	1	2	2	1	1	2	1	3	3	2	0	0	0	0	0	0	0	0	0	0.5
846	RN	5	5	5	5	5	5	4	4	4	4	4	4	4	4	4	4	4	3	1	2	1	2	0	0	0	0	3	3	3	4	2	1	1	1	1	5	3	1	0.5	0.5	0.5	1	0	0	0	0	0	1
847	RN	5	4	5	5	4	5	5	4	4	3	5	5	4	2	4	4	3	3	5	5	4	1	1	1	1	0	5	5	5	5	1	1	1	3	3	5	2	2	1	1	1	1	0	0	0	0.5	0.5	1
848	RN	4	5	4	4	4	3	4	4	3	4	5	4	2	2	2	3	3	3	1	1	2	2	0	0	0	0	3	3	5	5	1	1	1	2	2	3	3	3	0.5	0.5	1	1	0	0	0	0	0	0.5
849	LPN	4	4	4	4	4	4	4	4	4	3	5	3	4	3	2	2	2	2	1	2	1	1	0	0	0	0	5	2	5	5	1	1	1	2		5	4	2	1	0	1	1	0	0	0	0		1
850	RN	4	3	4	4	3	4	4	4	3	3	5	5	5	3	3	5	5	5	1	1	1	2	0	0	0	0	3	2	2	3	1	1	1	1	1	2	2	1	0.5	0	0	0.5	0	0	0	0	0	0
851	RN	3	4	4	4	4	4	4	4	4	4	4	4	4	3	3	4	4	2	2	2	2	2	0	0	0	0	5	3	5	5	2	1	2	1	1	3	5	2	1	0.5	1	1	0	0	0	0	0	0.5
852	LPN	5	5	4	4	4	4	3	4	4	4	4	4	4	4	4	4	4	4	4	4	1	1	1	1	0	0	5	2	5	5	2	1	1	5	2	2	5	4	1	0	1	1	0	0	0	1	0	0
853	LPN	4	4	4	4	4	4	4	4	4	4	4	4	4	3	3	4	3	3	2	2	2	2	0	0	0	0	3	2	3	3	1	1	1	1	1	3	1	1	0.5	0	0.5	0.5	0	0	0	0	0	0.5
854	LPN	5	3	4	4	4	5	5	4	4	4	4	4	4	4	4	4	4	4	5	4	2	2	1	1	0	0	5	3	5	5	2	2	1	1	1	1	1	2	1	0.5	1	1	0	0	0	0	0	0
855	RN	3	4	4	4	4	4	3	4	3	4	4	4	3	2	3	4	3	3	2	1	1	2	0	0	0	0	2	1	2	2	1	1	1	1	1	3	2	1	0	0	0	0	0	0	0	0	0	0.5
856	RN	4	5	5	5	4	4	4	4	3	4	5	5	4	4	3	4	4	3	2	2	2	2	0	0	0	0	2	2	2	2	1	1	1	2	1	3	2	2	0	0	0	0	0	0	0	0	0	0.5
857	RN	2	5	4	4	4	3	4	4	4	4	5	4	2	2	2	3	2	2	1	1	1	2	0	0	0	0	5	2	5	5	3	1	2	1	1	5	2	2	1	0	1	1	0.5	0	0	0	0	1
858	RN	1	1	3	1	1	1	3	4	3	2	5	4	3	3	1	4	3	1	1	1	2	2	0	0	0	0	4	2	1	2	1	1	1	1	1	5	1	1	1	0	0	0	0	0	0	0	0	1
859	LPN	5	3	4	4	3	3	3	4	3	2	4	4	3	4	4	3	3	3	2	3	2	1	0	0.5	0	0	2	1	1	2	1	1	1	1	1	2	1	1	0	0	0	0	0	0	0	0	0	0
860	LPN	2	2	3	3	2	2	2	4	3	3	4	5	1	4	3	3	3	3	1	1	1	1	0	0	0	0	2	1	1	3	3	1	1	1	1	5	4	1	0	0	0	0.5	0.5	0	0	0	0	1
861	LPN	5	2	4	4	4	5	4	4	4	3	4	5	4	3	4	4	4	3	1	2	2	2	0	0	0	0	5	1	1	5	5	1		1	1	5	1		1	0	0	1	1	0		0	0	1
862	LPN	3	4	4	4	3	3	4	4	3	3	4	4	3	3	3	3	3	3	1	1	2	2	0	0	0	0	5	2	2	4	1	1	1	1	1	2	1	1	1	0	0	1	0	0	0	0	0	0
863	RN	4	3	4	4	4	4	3	4	3	4	4	4	3	4	3	4	2	2	2	5	2	3	0	1	0	0.5	4	3	4	4	2	1	1	1	1	3	4	4	1	0.5	1	1	0	0	0	0	0	0.5
864	RN	4	4	4	4	4	4	5	5	4	4	5	4	4	4	4	4	5	5	2	3	2	2	0	0.5	0	0	5	4	2	4	1	1	1	2	2	2	2	2	1	1	0	1	0	0	0	0	0	0
865	RN	3	4	5	4	3	3	3	4	3	4	4	4	3	4	4	4	4	2	1	1	2	2	0	0	0	0	2	2	2	2	1	1	1	1	1	3	1	1	0	0	0	0	0	0	0	0	0	0.5
866	RN	4	4	4	4	4	4	4	4	3	4	5	5	3	3	4	4	3	3	2	1	2	2	0	0	0	0	5	2	3	3	3	1	1	1	1	1	1	1	1	0	0.5	0.5	0.5	0	0	0	0	0
867	RN	4	4	4	4	3	3	2	4	2	3	4	4	2	2	2	2	2	2	1	1	1	2	0	0	0	0	2	1	2	2	2	1	1	1	1	2	1	2	0	0	0	0	0	0	0	0	0	0
868	LPN	4	4	4	4	4	5	4	5	2	4	5	5	5	5	5	5	5	3	2	2	2	2	0	0	0	0	2	2	1	2	1	1	1	1	1	1	2	1	0	0	0	0	0	0	0	0	0	0
869	RN	4	4	4	4	4	3	3	4	3	4	4	5	4	4	4	4	3	3	3	3	2	2	0.5	0.5	0	0	5	3	5	5	2	1	2	1	1	5	3	2	1	0.5	1	1	0	0	0	0	0	1
870	RN	3	3	2	2	3	2	3	4	2	3	4	4	2	2	2	2	2	2	1	1	2	1	0	0	0	0	2	2	1	2	2	1	1	1	1	2	2	1	0	0	0	0	0	0	0	0	0	0
871	LPN	4	3	4	4	3	4	4	4	4	4	5	4	3	3	3	3	3	3	2	2	2	1	0	0	0	0	3	1	3	3	1	1	1	1	1	2	1	3	0.5	0	0.5	0.5	0	0	0	0	0	0
872	LPN	2	2	1	1	1	1	1	5	2	3	5	3	3	3	3	3	3	3	2	1	2	1	0	0	0	0	2	2	1	2	2	1	1	1	1	1	2	1	0	0	0	0	0	0	0	0	0	0
873	LPN	4	5	4	4	4	5	4	3	3	4	4	4	4	4	4	4	4	4	5	2	1	2	1	0	0	0	3	2	3	4	2	1	1	1	1	4	2	2	0.5	0	0.5	1	0	0	0	0	0	1
874	RN	3	4	4	4	4	4	4	4	3	3	5	5	4	4	4	3	3	2	1	2	1	1	0	0	0	0	4	1	3	4	1	1	1	1	1	4	1	2	1	0	0.5	1	0	0	0	0	0	1
875	LPN	4	3	1	2	3	4	3	4	3	4	5	5	5	4	4	4	4	4	3	2	2	2	0.5	0	0	0	5	3	4	5	2	1	2	2	1	5		2	1	0.5	1	1	0	0	0	0	0	1
876	LPN	3	2	2	2	3	2	3	3		2	4	4	3	3	4	3			1	1	2	1	0	0	0	0	2	1	2	3						3	2		0	0	0	0.5						0.5
877	LPN	3	4	4	4	5	4	4	5	3	3	5	5	3	3	4	3	3	2	1	1	1	2	0	0	0	0	5	2	2	3	1	1	1	1	1	4	1	1	1	0	0	0.5	0	0	0	0	0	1
878	LPN	4	4	2	4	4	2	4	4	3	3	4	3	3	2	2	4	4	3	2	2	2	2	0	0	0	0	2	2	2	3	3	2	2	1	1	3	3	2	0	0	0	0.5	0.5	0	0	0	0	0.5
879	LPN
880	RN	4	4	4	4	3	4	4	3	2	2	4	2	4	4	4	4	4	2	1	1	2	1	0	0	0	0	5	2	2	5	2	1	1	1	1	5	2	1	1	0	0	1	0	0	0	0	0	1
881	LPN	5	5	4	4	4	4	4	4	3	3	5	5	4	4	4	4	4	3	2	2	2	1	0	0	0	0	5	2	4	4	2	1	2	2	1	5	4	2	1	0	1	1	0	0	0	0	0	1
882	RN	4	3	4	4	3	4	4	4	4	5	5	5	3	4	4	4	3	2	1	2	2	2	0	0	0	0	4	2	3	4	1	1	1	1	1	3	2	2	1	0	0.5	1	0	0	0	0	0	0.5
883	LPN	3	4	4	4	4	4	4	4	3	3	4	4	5	4	4	5	4	3	5	1	1	1	1	0	0	0	2	1	2	2	1	1	1	1	1	2	2	1	0	0	0	0	0	0	0	0	0	0
884	LPN	4	4	4	4	2	4		4	4	2	4	4	4	4	4	4	4	4	4	4	3	2	1	1	0.5	0	5	2	5	5	2	1	1	1	2	5	3	2	1	0	1	1	0	0	0	0	0	1
885	LPN	2	3	3	3	3	3	4	4	4	4	4	3	4	2	4	4	2	2	1	1	1	2	0	0	0	0	2	2	2	3	1	1	2	1	1	5	1	1	0	0	0	0.5	0	0	0	0	0	1
886	RN	2	3	4	4	2	3	3	4	2	4	4	4	2	2	2	2	2	2	2	2	2	1	0	0	0	0	4	4	3	3	2	1	2	2	1	4	4	2	1	1	0.5	0.5	0	0	0	0	0	1
887	RN	3	4	2	4	4	2	5	5	3	3	5	5	4	4	2	5	4	3	1	1	2	2	0	0	0	0	2	2	2	2	1	1	2	1	1	1	2	2	0	0	0	0	0	0	0	0	0	0
888	LPN	1	1	5	5	5	5	4	5	4	4	5	5	5	2	5	5	5	4	2	3	3	2	0	0.5	0.5	0	3	2	3	5	2	2	3	3	3	3	3	3	0.5	0	0.5	1	0	0	0.5	0.5	0.5	0.5
889	LPN	4	3	4	3	4	3	4	5	4	2	4	5	4	4	3	3	3	2	1	1	1	1	0	0	0	0	3	1	2	3	1	1	1	1	1	5	2	1	0.5	0	0	0.5	0	0	0	0	0	1
890	LPN	2	4	4	5	4	4	2	4	4	2	5	4	4		3	4	4	4	2	2	2	2	0	0	0	0	4	3	4	4	3	1	4		2	3	2	1	1	0.5	1	1	0.5	0	1		0	0.5
891	LPN	4	4	4	5	5	4	5	5	5	4	5	4	5	5	5	4	4	3	2	2	2	2	0	0	0	0	3	2	2	3	1	1	1	1	1	3	3	2	0.5	0	0	0.5	0	0	0	0	0	0.5
892	LPN	4	4	4	5	4	2	4	5	4	4	5	5	4	4	3	4	3	2	1	1	1	3	0	0	0	0.5	2	1	5	3	2	1	1	1	1	2	1	1	0	0	1	0.5	0	0	0	0	0	0
893	RN	2	3	3	3	3	3	2	4	1	3	4	4	4	4	4	4	4	3	1	1	1	1	0	0	0	0	5	4	3	3	1	1	1	1	1	5	4	2	1	1	0.5	0.5	0	0	0	0	0	1
894	RN	4	5	5	5	5	5	5	5	5	5	5	5	5	5	5	5	5	5	5	5	1	2	1	1	0	0	5	1	5	5	5	5	1			5	5	5	1	0	1	1	1	1	0			1
895	RN	5	5	5	5	5	5	4	5	4	5	5	5	4	4	4	4	4	4	2	2	2	3	0	0	0	0.5	5	5	5	5	5	2	2	2	2	3	2	3	1	1	1	1	1	0	0	0	0	0.5
896	LPN	4	2	4	4	4	2	4	4	4	2	4	4	4	2	4	4	2	4	2	2	2	2	0	0	0	0	2	1	2	2	2	1	1	1	2	1	1	1	0	0	0	0	0	0	0	0	0	0
897	LPN	2	3	4	4	3	4	4	5	3	3	5	5	4	4	4	4	4	3	2	2	2	2	0	0	0	0	2	2	2	2	2	1	1	1	1	2	2	1	0	0	0	0	0	0	0	0	0	0
898	LPN	2	3	4	3	2	4	4	4	3	4	5	4	3	2	4	4	3	3	2	2	2	1	0	0	0	0	3	1	3	3	1	1	1	1	1	1	1	1	0.5	0	0.5	0.5	0	0	0	0	0	0
899	RN	4	1	5	5	5	4	5	5	5	5	5	5	4	5	4	5	5	3	2	2	1	2	0	0	0	0	2	1	2	2	1	1	1	1	1	2	1	2	0	0	0	0	0	0	0	0	0	0
900	LPN	3	3	4	4	4	4	4	4	3	2	4	5	4	4	4	3	3	2	2	2	2	2	0	0	0	0	4	3	2	4	2	1	1	1	1	2	1	2	1	0.5	0	1	0	0	0	0	0	0
901	LPN	3	3	4	3	3	4	4	4	4	3	5	5	4	4	3	3	4	3	3	3	1	1	0.5	0.5	0	0	2	1	2	2	1	1	1	1	1	4	1	2	0	0	0	0	0	0	0	0	0	1
902	LPN	4	4	4	4	4	4	3	4	3	4	5	3	1	2	3	3	3	3	1	1	1	2	0	0	0	0	5	1	5	5	1	1	1	1	1	5	1	1	1	0	1	1	0	0	0	0	0	1
903	LPN	2	2	2	2	2	2	3	3	3	3	4	3	2	2	2	3	2	2	1	1	1	2	0	0	0	0	1	1	1	1	1	1	1	1	1	2	1	1	0	0	0	0	0	0	0	0	0	0
904	LPN	5	5	5	5	4	5	4	4	4	4	4	4	4	4	3	4	4	3	2	1	1	2	0	0	0	0	5	2	3	4	5	1	1	1	1	5	1	3	1	0	0.5	1	1	0	0	0	0	1
905	LPN	3	3	5	5	5	5	4	3	3	5	5	5	4	4	3	4	3	3	2	2	2	1	0	0	0	0	3	2	3	3	1	1	1	1	1	4	2	1	0.5	0	0.5	0.5	0	0	0	0	0	1
906	RN	3	4	4	5	3	3	4	4	4	3	4	5	2	3	1	1	1	1	1	2	2	6	0	0	0	0	3	3	2	3	1	1	1	1	1	3	1	1	0.5	0.5	0	0.5	0	0	0	0	0	0.5
907	LPN	4	4	2	2	2	2	4	4	4	4	4	4	4	4	4	4	4	3	3	3	2	2	0.5	0.5	0	0	2	1	3	3	1	1	1	2	1	2	1	1	0	0	0.5	0.5	0	0	0	0	0	0
908	RN	5	4	4	5	4	4	5	5	4	3	5	5	4	3	3	4	4	4	2	3	2	2	0	0.5	0	0	5	5	5	5	2	1	1	1	1	3	1	5	1	1	1	1	0	0	0	0	0	0.5
909	RN	4	4	4	4	4	4	3	5	4	5	5	5	4	3	4	4	4	3	5	2	2	2	1	0	0	0	3	2	3	3	2	1	2	2	1	3	2	2	0.5	0	0.5	0.5	0	0	0	0	0	0.5
910	RN	1	3	1	1	1	1	2	4	3	5	5	4	1	3	2	3	2	2	2	2	2	2	0	0	0	0	4	4	2	3	3	1	2	1	1	1	1	1	1	1	0	0.5	0.5	0	0	0	0	0
911	RN	3	4	5	3	4	4	4	4	3	4	5	4	4	4	4	3	3	3	2	2	2	2	0	0	0	0	4	5	4	4	4	1	1	1	1	3	3	2	1	1	1	1	1	0	0	0	0	0.5
912	RN	4	3	4	4	4	4	4	4	4	4	4	4	4	5	5	5	5	5	5	5	3	3	1	1	0.5	0.5	5	5	5	5	1	1	1	3	3	5	3	2	1	1	1	1	0	0	0	0.5	0.5	1
913	LPN	5	5	5	5	4	5	5	5	3	4	5	5	4	4	5	4	3	3	5	5	2	2	1	1	0	0	5	4	3	3	4	1	1	1	1	5	3	2	1	1	0.5	0.5	1	0	0	0	0	1
914	LPN	3	3	2	4	3	3	4	5	3	4	5	5	4	4	2	4	3	2	1	1	2	2	0	0	0	0	5	2	5	5	1	1	1	1	1	5	1	2	1	0	1	1	0	0	0	0	0	1
915	RN	5	5	5	5	5	5	5	5	3	4	4	3	4	4	4	4	4	4	2	2	2	2	0	0	0	0	4	3	4	4	2	2	2	2	2	2	2	2	1	0.5	1	1	0	0	0	0	0	0
916	LPN	4	4	5	5	4	4	5	4	3	5	5	5	4	3	4	4	4	3	1	4	1	1	0	1	0	0	5	1	2	4	1	1	1	1	1	2	1	1	1	0	0	1	0	0	0	0	0	0
917	LPN	5	2	5	5	5	5	5	4	4	4	4	5	4	4	4	4	4	4	3	2	2	2	0.5	0	0	0	4	2	4	5	4	1	2	2	1	5	2	1	1	0	1	1	1	0	0	0	0	1
918	LPN	4	3	4	5	4	4	4	4	4	3	5	4	4	4	3	4	4	3	2	1	1	1	0	0	0	0	1	1	1	2	1	1	1	1	1	5	1	1	0	0	0	0	0	0	0	0	0	1
919	RN	2	2	4	3	3	3	4	4	4	4	4	4	3	4	3	3	3	3	3	2	2	2	0.5	0	0	0	3	3	3	3	2	3	1	1	1	2	3	2	0.5	0.5	0.5	0.5	0	0.5	0	0	0	0
920	RN	5	5	5	5	5	5	4	4	4	4	5	5	4	4	4	4	3	2	2	2	1	3	0	0	0	0.5	3	1	1	3	5	1	1	1	1	1	2	1	0.5	0	0	0.5	1	0	0	0	0	0
921	LPN	5	5	5	5	5	5	5	4	3	3	5	5	4	5	4	5	4	3	2	2	2	1	0	0	0	0	2	1	2	3	2	1	1	1	1	2	1	1	0	0	0	0.5	0	0	0	0	0	0
922	RN	5	5	5	5	4	5	4	4	3	2	5	4	3	3	4	3	4	3	2	2	2	1	0	0	0	0	5	5	5	5	5	1	1	1	2	5	4	1	1	1	1	1	1	0	0	0	0	1
923	RN	4	4	4	4	4	4	4	5	4	4	4	4	3	3	4	4	4	3	3	2	1	1	0.5	0	0	0	2	1	3	3	1	1	1	1	1	1	1	1	0	0	0.5	0.5	0	0	0	0	0	0
924	RN	4	4	5	4	4	4	3	5	5	4	5	5	5	4	4	4	4	4	2	2	1	2	0	0	0	0	4	2	3	4	4	1	1	1	1	3	3	1	1	0	0.5	1	1	0	0	0	0	0.5
925	LPN	3	3	3	3	3	3	3	4	3	3	4	4	4	4	4	4	4	3	3	3	1	2	0.5	0.5	0	0	2	1	5	5	1	1	2	1	1	1	1	2	0	0	1	1	0	0	0	0	0	0
926	RN	3	4	4	4	3	3	1	4	3	2	4	4	1	4	3	4	2	1	2	2	2	2	0	0	0	0	3	3	3	3	1	1	1	2	1	1	2	1	0.5	0.5	0.5	0.5	0	0	0	0	0	0
927	LPN	4	5	4	4	3	4	4	5	5	4	5	4	4	4	4	4	3	3	2	2	1	2	0	0	0	0	2	1	2	2	1	1	1	1	1	2	1	1	0	0	0	0	0	0	0	0	0	0
928	LPN		3	4	4	3	3	4	5		4	5	4	4	2	2	3	3	3	1	2	2	2	0	0	0	0	2	1		2	2	1	1	1	1	1	1	1	0	0		0	0	0	0	0	0	0
929	LPN	2	3	4	4	4	4	5	5	4	5	5	5	4	3	4	4	4	4	3	3	1	2	0.5	0.5	0	0	3	2	3	3	1	1	1	2	1	3	3	2	0.5	0	0.5	0.5	0	0	0	0	0	0.5
930	RN	3	4	4	4	4	4	4	4	4	4	4	4	4	4	4	4	4	4	2	2	2	2	0	0	0	0	5	5	5	5	2	1	1	2	1	5	4	2	1	1	1	1	0	0	0	0	0	1
931	LPN	3	4	4	4	4	4	4	4	4	4	4	4	4	3	3	3	3	4	5	4	2	2	1	1	0	0	4	3	2	5	2	1	2	1	1	2	2	1	1	0.5	0	1	0	0	0	0	0	0
932	RN	4	4	4	3	3	3	3	4	2	2	4	3	3	3	3	3	3	3	1	2	2	1	0	0	0	0	5	4	3	5	2	1	1	1	1	5	3	2	1	1	0.5	1	0	0	0	0	0	1
933	RN													3	4	4	4	3	3	1	1	1	1	0	0	0	0	2	1	2	2	1	1	1	1	1	2	2	1	0	0	0	0	0	0	0	0	0	0
934	LPN	5	4	5	5	5	5		3	4	4	5	5	4	2	5	4		3	3	3	3	2	0.5	0.5	0.5	0	2	1	4	5	1	1	1	4	3	1	1	3	0	0	1	1	0	0	0	1	0.5	0
935	LPN	1	4	4	2	2	2	4	4	3	4	5	4	2	3	2	3	4	3	1	2	1	6	0	0	0	0	2	1	2	2	1	1	2	1	1	2	1	1	0	0	0	0	0	0	0	0	0	0
936	RN	3	3	3	2	2	1	2	4	3	2	4	3	4	3	3	2	2	2	1	1	2	2	0	0	0	0	5	2	3	5	5	1	1	1	1	5	1	1	1	0	0.5	1	1	0	0	0	0	1
937	RN	4	3	2	4	3	3	4	4	2	4	4	3	2	2	2	2	2	2	1	1	1	2	0	0	0	0	2	1	2	1	1	1	1	1	1	3	2	1	0	0	0	0	0	0	0	0	0	0.5
938	RN	4	5	4	5	5	3	3	5	3	4	5	3	4	3	3	3	3	4	2	2	2	4	0	0	0	1	4	4	3	4	4	1	1	1	1	2	4	2	1	1	0.5	1	1	0	0	0	0	0
939	RN	4	4	5	4	4	4	4	5	4	4	4	5	3	3	3	4	4	4	1	1	1	2	0	0	0	0	3	1	1	3	1	1	1	1	1	2	1	1	0.5	0	0	0.5	0	0	0	0	0	0
940	RN	3	3	3	3	3	2	2	4	4	3	4	3	4	4	4	4	4	2	4	5	3	2	1	1	0.5	0	5	4	5	5	2	1	1	3	2	5	2	5	1	1	1	1	0	0	0	0.5	0	1
941	LPN	4	4	4	4	4	4	2	4	2	3	4	4	4	4	4	4	4	4	2	1	1	2	0	0	0	0	4	1	4	4	2	1	1	1	1	3	1	1	1	0	1	1	0	0	0	0	0	0.5
942	RN	4	4	4	4	4	4	4	4	3	3	3	4	3	3	3	3	3	3	2	2	2	2	0	0	0	0	3	2	2	5	2	1	1	1	1	5	2	2	0.5	0	0	1	0	0	0	0	0	1
943	RN	2	3	4	2	4	2	2	4	3	4	4	4	2	2	2	2	2	2	5	2	2	2	1	0	0	0	5	5	5	5	2	1	1	1	1	5	3	2	1	1	1	1	0	0	0	0	0	1
944	LPN	3	3	2	1	2	2	3	4	3	3	4	4	4	4	4	3	3	3	2	2	1	2	0	0	0	0	2	2	2	3	1	1	1	1	1	2	2	2	0	0	0	0.5	0	0	0	0	0	0
945	RN	2	3	3	2	3	2	4	4	4	3	4	1	4	4	4	4	4	4	4	2	2	3	1	0	0	0.5	5	2	5	5	1	1	1	1	1	2	1	1	1	0	1	1	0	0	0	0	0	0
946	RN	1	1	3	1	2	1	1	4	2	2	4	2	2	1	1	1	2	3	1	5	1	2	0	1	0	0	2	2	2	2	2	1	1	2		2	2	2	0	0	0	0	0	0	0	0		0
947	LPN	1	2	5	5	4	5							5	3	3	5	3	3	1	1	1		0	0	0
948	LPN	4	4	4	4	4	4	4	5	4	4	4	4	5	4	4	5	4	4	1	1	1	2	0	0	0	0	5	2	3	5	1	1	1	1	1	1	1	1	1	0	0.5	1	0	0	0	0	0	0
949	RN	3	2	4	3	3	3	1	4	2	2	4	3	4	4	4	4	4	4	1	2	1	1	0	0	0	0	2	3	2	2	2	1	1	1	1	2	2	1	0	0.5	0	0	0	0	0	0	0	0
950	RN	4	4	4	4	4	4		4	5		3	4										2				0	1	2	2	2	2	1	3	2	2		2	2	0	0	0	0	0	0	0.5	0	0
951	RN	4	5	4	5	5	4	5	5	4	5	5	4	4	4	4	4	4	4	2	2	2	2	0	0	0	0	4	4	4	4	4	2	2	2	2	2	4	2	1	1	1	1	1	0	0	0	0	0
952	RN	3	3	3	4	2	4	5	5	3	2	4	4	3	2	2	4	3	2	1	2	2	2	0	0	0	0	2	2	2	2	1	1	1	1	1	1	1	1	0	0	0	0	0	0	0	0	0	0
953	RN	5	4	4	5	4	4	3	4	4	4	4	4	5	4	5	5	5	4	5	2	2	1	1	0	0	0	3	4	2	5	2	1	1	2	1	4	3	1	0.5	1	0	1	0	0	0	0	0	1
954	LPN	1	1	1	3	3	3	1	4	3	3	3	4	1	1	1	1	1	1	1	1	1	2	0	0	0	0	3	1	2	4	2	1	1	3	3	3	2	2	0.5	0	0	1	0	0	0	0.5	0.5	0.5
955	LPN	3	4	1	5	4	3	4	5	3	4	5	5	5	4	4	4	4	3	1	2		1	0	0		0	4	2	3	4	2	1	1	1	2	2	2	2	1	0	0.5	1	0	0	0	0	0	0
956	LPN	4	3	3	4	4	3	4	4	4	4	5	4	3	3	3	2	2	2	1	1	1	1	0	0	0	0	2	2	1	2	1	1	1	1	1	3	1	1	0	0	0	0	0	0	0	0	0	0.5
[truncated: 43 more columns]
